# Supplementary material for: Ethyl 2-benzyl-3-[3-(4-chloro­phen­yl)-1-phenyl-1H-pyrazol-4-yl]-4,6-dioxo-5-phenyl­octa­hydro­pyrrolo­[3,4-c]pyrrole-1-carboxyl­ate
Source: Acta Crystallogr Sect E Struct Rep Online. 2012 Jan 31;68(Pt 2):o552. doi: 10.1107/S1600536812002450 (PMC3275287; doi:10.1107/S1600536812002450)
Supplement: Supplementary file 1 [file e-68-0o552-sup1.cif]

##############################################################################
#                                                                            #
# This CIF contains the data in a paper accepted for publication in          #
# Acta Crystallographica Section E. It conforms to the requirements of       #
# Notes for Authors for Acta Crystallographica Section E, and has been       #
# peer reviewed under the auspices of the IUCr Commission on Journals.       #
#                                                                            #
# Full details of the Crystallographic Information File format               #
# are given in the paper "The Crystallographic Information File (CIF):       #
# a New Standard Archive File for Crystallography" by S. R. Hall, F. H.      #
# Allen and I. D. Brown [Acta Cryst. (1991), A47, 655-685].                  #
#                                                                            #
# The current version of the core CIF dictionary is obtainable from          #
# ftp://ftp.iucr.org/pub/cif_core.dic.                                       #
#                                                                            #
# Software is freely available for graphical display of the structure(s)     #
# in this CIF. For information consult the CIF software page                 #
# http://www.iucr.org/resources/cif/software.                                #
#                                                                            #
# This file may be used for bona fide research purposes within the           #
# scientific community so long as proper attribution is given to the journal # 
# article from which it was obtained.                                        #
#                                                                            #
##############################################################################
data_I
_audit_creation_method     SHELXL-97
_chemical_name_systematic
;
Ethyl 2-benzyl-3-[3-(4-chlorophenyl)-1-phenyl-1<i>H</i>-pyrazol-4-yl]-4,6-
dioxo-5-phenyloctahydropyrrolo[3,4-<i>c</i>]pyrrole-1-carboxylate
;
_chemical_name_common     ?
_chemical_formula_moiety     'C37 H31 Cl N4 O4'
_chemical_formula_sum     'C37 H31 Cl N4 O4'
_chemical_formula_iupac     'C37 H31 Cl N4 O4'
_chemical_formula_weight     631.11
_chemical_melting_point     ?
_symmetry_cell_setting     triclinic
_symmetry_space_group_name_H-M     'P -1'
_symmetry_space_group_name_hall     '-P 1'
loop_
    _symmetry_equiv_pos_site_id
    _symmetry_equiv_pos_as_xyz
    1 x,y,z
    2 -x,-y,-z
_cell_length_a     12.8293(8)
_cell_length_b     13.3467(8)
_cell_length_c     22.0754(11)
_cell_angle_alpha     83.897(4)
_cell_angle_beta     81.585(5)
_cell_angle_gamma     62.213(6)
_cell_volume     3304.9(3)
_cell_formula_units_Z     4
_cell_measurement_reflns_used     ?
_cell_measurement_theta_min     3.0
_cell_measurement_theta_max     29.3
_cell_measurement_temperature     293(2)
_exptl_crystal_description     triclinic
_exptl_crystal_colour     colourless
_exptl_crystal_size_max     0.2
_exptl_crystal_size_mid     0.2
_exptl_crystal_size_min     0.2
_exptl_crystal_density_diffrn     1.268
_exptl_crystal_density_meas     ?
_exptl_crystal_density_method     'not measured'
_exptl_crystal_F_000     1320
_exptl_absorpt_coefficient_mu     0.161
_exptl_absorpt_correction_type     multi-scan
_exptl_absorpt_process_details     '(CrysAlis PRO; Oxford Diffraction, 2009)'
_exptl_absorpt_correction_T_min     0.978
_exptl_absorpt_correction_T_max     0.984
_exptl_special_details     ?
_diffrn_ambient_temperature     293(2)
_diffrn_radiation_type     MoK\a
_diffrn_radiation_wavelength     0.71073
_diffrn_radiation_source     'fine-focus sealed tube'
_diffrn_radiation_monochromator     graphite
_diffrn_measurement_device_type     'Oxford Diffraction Xcalibur Eos'
_diffrn_measurement_method     \w
_diffrn_detector_area_resol_mean     15.9821
_diffrn_reflns_number     29939
_diffrn_reflns_av_R_equivalents     0.0265
_diffrn_reflns_av_sigmaI/netI     0.0631
_diffrn_reflns_theta_min     2.80
_diffrn_reflns_theta_max     29.32
_diffrn_reflns_theta_full     25.00
_diffrn_measured_fraction_theta_max     0.848
_diffrn_measured_fraction_theta_full     0.999
_diffrn_reflns_limit_h_min     -17
_diffrn_reflns_limit_h_max     17
_diffrn_reflns_limit_k_min     -17
_diffrn_reflns_limit_k_max     18
_diffrn_reflns_limit_l_min     -29
_diffrn_reflns_limit_l_max     27
_diffrn_standards_number     .
_diffrn_standards_interval_count     .
_diffrn_standards_interval_time     .
_diffrn_standards_decay_%     .
_refine_special_details
;
Refinement of <i>F</i>^2^ against ALL reflections. The weighted <i>R</i>-factor
<i>wR</i> and goodness of fit <i>S</i> are based on <i>F</i>^2^, conventional
<i>R</i>-factors <i>R</i> are based on <i>F</i>, with <i>F</i> set to zero for
negative <i>F</i>^2^. The threshold expression of <i>F</i>^2^ >
\s(<i>F</i>^2^) is used only for calculating <i>R</i>-factors(gt) <i>etc</i>.
and is not relevant to the choice of reflections for refinement.
<i>R</i>-factors based on <i>F</i>^2^ are statistically about twice as large
as those based on <i>F</i>, and <i>R</i>- factors based on ALL data will be
even larger.
;
_reflns_number_total     15365
_reflns_number_gt     7600
_reflns_threshold_expression     I>2sigma(I)
_refine_ls_structure_factor_coef     Fsqd
_refine_ls_matrix_type     full
_refine_ls_R_factor_all     0.1283
_refine_ls_R_factor_gt     0.0673
_refine_ls_wR_factor_gt     0.2008
_refine_ls_wR_factor_ref     0.2251
_refine_ls_goodness_of_fit_ref     1.001
_refine_ls_restrained_S_all     1.003
_refine_ls_number_reflns     15365
_refine_ls_number_parameters     831
_refine_ls_number_restraints     259
_refine_ls_hydrogen_treatment     constr
_refine_ls_weighting_scheme     calc
_refine_ls_weighting_details
         'calc w=1/[\s^2^(Fo^2^)+(0.1261P)^2^+0.0000P] where P=(Fo^2^+2Fc^2^)/3'
_atom_sites_solution_hydrogens     geom
_atom_sites_solution_primary     direct
_atom_sites_solution_secondary     difmap
_refine_ls_shift/su_max     0.004
_refine_ls_shift/su_mean     0.000
_refine_diff_density_max     0.884
_refine_diff_density_min     -0.574
_refine_ls_extinction_method     none
_refine_ls_extinction_coef     ?
loop_
    _atom_type_symbol
    _atom_type_description
    _atom_type_scat_dispersion_real
    _atom_type_scat_dispersion_imag
    _atom_type_scat_source
    'C' 'C' 0.0033 0.0016
                         'International Tables Vol C Tables 4.2.6.8 and 6.1.1.4'
    'H' 'H' 0.0000 0.0000
                         'International Tables Vol C Tables 4.2.6.8 and 6.1.1.4'
    'Cl' 'Cl' 0.1484 0.1585
                         'International Tables Vol C Tables 4.2.6.8 and 6.1.1.4'
    'N' 'N' 0.0061 0.0033
                         'International Tables Vol C Tables 4.2.6.8 and 6.1.1.4'
    'O' 'O' 0.0106 0.0060
                         'International Tables Vol C Tables 4.2.6.8 and 6.1.1.4'
_computing_data_collection     'CrysAlis PRO (Oxford Diffraction, 2009)'
_computing_cell_refinement     'CrysAlis PRO (Oxford Diffraction, 2009)'
_computing_data_reduction     'CrysAlis PRO (Oxford Diffraction, 2009)'
_computing_structure_solution     '<i>SHELXS97</i> (Sheldrick, 2008)'
_computing_structure_refinement     '<i>SHELXL97</i> (Sheldrick, 2008)'
_computing_molecular_graphics     '<i>PLATON</i> (Spek, 2009)'
_computing_publication_material
                        '<i>PLATON</i> (Spek, 2009) and publCIF (Westrip, 2010)'
loop_
    _atom_site_type_symbol
    _atom_site_label
    _atom_site_fract_x
    _atom_site_fract_y
    _atom_site_fract_z
    _atom_site_U_iso_or_equiv
    _atom_site_thermal_displace_type
    _atom_site_calc_flag
    _atom_site_refinement_flags
    _atom_site_occupancy
    _atom_site_disorder_assembly
    _atom_site_disorder_group
    Cl Cl1 0.99273(7) -0.39783(6) 0.32740(4) 0.0719(3) Uani d U 1.000 . .
    O O40 0.52582(19) 0.46815(17) 0.31405(10) 0.0661(7) Uani d U 1.000 . .
    O O43 0.6376(2) 0.28330(19) 0.30436(14) 0.0945(11) Uani d U 1.000 . .
    O O44 0.20936(17) 0.42683(15) 0.25533(10) 0.0611(6) Uani d U 1.000 . .
    O O45 0.39488(19) 0.04084(15) 0.27550(11) 0.0650(7) Uani d U 1.000 . .
    N N2 0.41464(18) 0.28538(16) 0.37365(9) 0.0402(5) Uani d DU 1.000 . .
    N N5 0.27486(19) 0.23366(17) 0.26915(10) 0.0444(5) Uani d U 1.000 . .
    N N24 0.33633(19) 0.03102(17) 0.45976(10) 0.0440(6) Uani d U 1.000 . .
    N N25 0.44097(18) -0.06358(17) 0.44880(9) 0.0416(6) Uani d U 1.000 . .
    C C1 0.4250(2) 0.3578(2) 0.32078(12) 0.0417(6) Uani d U 1.000 . .
    C C3 0.4882(2) 0.16583(19) 0.35570(11) 0.0399(6) Uani d U 1.000 . .
    C C4 0.3811(2) 0.1361(2) 0.27651(12) 0.0430(6) Uani d U 1.000 . .
    C C6 0.2887(2) 0.3313(2) 0.26336(11) 0.0409(6) Uani d U 1.000 . .
    C C7 0.4163(2) 0.29884(19) 0.26863(11) 0.0399(5) Uani d U 1.000 . .
    C C8 0.4720(2) 0.1727(2) 0.28676(11) 0.0397(5) Uani d U 1.000 . .
    C C9 0.4357(3) 0.3100(2) 0.43141(12) 0.0499(7) Uani d DU 1.000 . .
    C C10 0.3352(3) 0.4161(2) 0.45940(12) 0.0469(7) Uani d U 1.000 . .
    C C11 0.3575(3) 0.4766(3) 0.49836(15) 0.0679(10) Uani d U 1.000 . .
    C C12 0.2657(4) 0.5719(3) 0.52623(17) 0.0879(11) Uani d U 1.000 . .
    C C13 0.1525(4) 0.6075(3) 0.51712(15) 0.0859(11) Uani d U 1.000 . .
    C C14 0.1278(3) 0.5487(3) 0.47838(15) 0.0740(10) Uani d U 1.000 . .
    C C15 0.2188(3) 0.4535(2) 0.44965(14) 0.0579(9) Uani d U 1.000 . .
    C C16 0.1640(2) 0.2316(2) 0.27036(13) 0.0479(7) Uani d U 1.000 . .
    C C17 0.0737(3) 0.2876(3) 0.31495(15) 0.0740(13) Uani d U 1.000 . .
    C C18 -0.0322(3) 0.2809(4) 0.31833(17) 0.0928(16) Uani d U 1.000 . .
    C C19 -0.0471(3) 0.2206(3) 0.27818(18) 0.0815(15) Uani d DU 1.000 . .
    C C20 0.0444(3) 0.1650(3) 0.2319(2) 0.0911(16) Uani d DU 1.000 . .
    C C21 0.1498(3) 0.1710(3) 0.22826(17) 0.0713(11) Uani d U 1.000 . .
    C C22 0.4488(2) 0.0895(2) 0.39715(11) 0.0409(6) Uani d U 1.000 . .
    C C23 0.3406(2) 0.1223(2) 0.42914(12) 0.0450(7) Uani d U 1.000 . .
    C C26 0.5105(2) -0.0294(2) 0.41068(10) 0.0379(6) Uani d U 1.000 . .
    C C27 0.6304(2) -0.1164(2) 0.38973(11) 0.0385(6) Uani d U 1.000 . .
    C C28 0.6655(3) -0.2281(2) 0.40817(14) 0.0610(9) Uani d U 1.000 . .
    C C29 0.7764(3) -0.3134(2) 0.39048(15) 0.0639(9) Uani d U 1.000 . .
    C C30 0.8549(2) -0.2896(2) 0.35297(12) 0.0472(7) Uani d U 1.000 . .
    C C31 0.8267(3) -0.1788(3) 0.33514(18) 0.0875(12) Uani d U 1.000 . .
    C C32 0.7165(3) -0.0943(3) 0.35405(18) 0.0828(12) Uani d U 1.000 . .
    C C33 0.2419(2) 0.0237(2) 0.50002(12) 0.0482(7) Uani d U 1.000 . .
    C C34 0.1347(3) 0.1166(3) 0.5099(2) 0.1044(13) Uani d U 1.000 . .
    C C35 0.0450(3) 0.1096(4) 0.5502(2) 0.1265(16) Uani d U 1.000 . .
    C C36 0.0626(3) 0.0098(3) 0.58066(19) 0.0963(13) Uani d U 1.000 . .
    C C37 0.1694(3) -0.0818(3) 0.57148(19) 0.0973(14) Uani d U 1.000 . .
    C C38 0.2599(3) -0.0766(3) 0.53084(16) 0.0732(10) Uani d U 1.000 . .
    C C39 0.5429(3) 0.3636(2) 0.31210(14) 0.0520(8) Uani d U 1.000 . .
    C C41 0.6313(4) 0.4863(4) 0.3002(2) 0.0993(16) Uani d U 1.000 . .
    C C42 0.5998(4) 0.6009(4) 0.3140(2) 0.115(2) Uani d U 1.000 . .
    Cl Cl1' 0.18611(12) 0.99456(13) -0.21002(6) 0.1397(6) Uani d U 1.000 . .
    O O40' 0.5436(2) 0.76797(18) 0.17379(12) 0.0793(10) Uani d U 1.000 . .
    O O43' 0.3934(3) 0.8848(2) 0.12233(14) 0.0982(11) Uani d U 1.000 . .
    O O44' 0.52736(19) 0.44261(17) 0.17319(9) 0.0612(8) Uani d U 1.000 . .
    O O45' 0.34709(17) 0.54348(15) -0.00136(8) 0.0515(6) Uani d U 1.000 . .
    N N2' 0.28545(19) 0.73543(18) 0.15662(9) 0.0438(6) Uani d U 1.000 . .
    N N5' 0.42346(18) 0.47404(17) 0.09055(9) 0.0408(6) Uani d U 1.000 . .
    N N24' 0.0349(2) 0.66935(19) 0.08555(10) 0.0496(7) Uani d U 1.000 . .
    N N25' 0.0304(2) 0.72321(19) 0.02929(10) 0.0512(8) Uani d U 1.000 . .
    C C1' 0.4098(2) 0.7020(2) 0.16074(12) 0.0438(6) Uani d U 1.000 . .
    C C3' 0.2686(2) 0.7506(2) 0.09111(12) 0.0427(6) Uani d U 1.000 . .
    C C4' 0.3813(2) 0.5558(2) 0.04336(11) 0.0401(7) Uani d U 1.000 . .
    C C6' 0.4795(2) 0.5021(2) 0.13029(11) 0.0410(7) Uani d U 1.000 . .
    C C7' 0.4713(2) 0.6166(2) 0.10997(11) 0.0413(6) Uani d U 1.000 . .
    C C8' 0.3883(2) 0.6590(2) 0.05994(11) 0.0410(6) Uani d U 1.000 . .
    C C9' 0.1991(3) 0.8294(3) 0.19409(13) 0.0584(8) Uani d DU 1.000 . .
    C C10' 0.2239(3) 0.8099(2) 0.26041(12) 0.0492(8) Uani d DU 1.000 . .
    C C11' 0.2617(3) 0.8750(3) 0.28592(14) 0.0611(10) Uani d U 1.000 . .
    C C12' 0.2873(4) 0.8558(3) 0.34542(16) 0.0811(13) Uani d U 1.000 . .
    C C13' 0.2759(4) 0.7703(3) 0.38064(16) 0.0872(15) Uani d DU 1.000 . .
    C C14' 0.2399(4) 0.7033(3) 0.35620(16) 0.0884(13) Uani d DU 1.000 . .
    C C15' 0.2135(3) 0.7228(3) 0.29611(15) 0.0712(13) Uani d U 1.000 . .
    C C16' 0.4186(2) 0.3680(2) 0.09344(11) 0.0430(7) Uani d U 1.000 . .
    C C17' 0.5183(3) 0.2670(2) 0.10030(13) 0.0536(8) Uani d U 1.000 . .
    C C18' 0.5120(3) 0.1660(3) 0.10246(17) 0.0737(9) Uani d U 1.000 . .
    C C19' 0.4051(4) 0.1673(3) 0.09795(18) 0.0830(13) Uani d U 1.000 . .
    C C20' 0.3065(3) 0.2682(3) 0.09114(19) 0.0809(13) Uani d U 1.000 . .
    C C21' 0.3113(3) 0.3694(3) 0.08934(15) 0.0600(9) Uani d U 1.000 . .
    C C22' 0.1635(2) 0.7362(2) 0.08089(12) 0.0430(7) Uani d U 1.000 . .
    C C23' 0.1146(2) 0.6758(2) 0.11719(12) 0.0460(8) Uani d U 1.000 . .
    C C26' 0.1077(2) 0.7639(2) 0.02693(12) 0.0458(8) Uani d U 1.000 . .
    C C27' 0.1305(2) 0.8226(2) -0.03069(13) 0.0488(7) Uani d U 1.000 . .
    C C28' 0.1491(3) 0.7735(3) -0.08581(14) 0.0713(12) Uani d U 1.000 . .
    C C29' 0.1704(4) 0.8235(3) -0.14082(16) 0.0844(13) Uani d U 1.000 . .
    C C30' 0.1673(3) 0.9274(3) -0.14000(17) 0.0805(10) Uani d U 1.000 . .
    C C31' 0.1513(3) 0.9783(3) -0.08606(18) 0.0755(9) Uani d U 1.000 . .
    C C32' 0.1346(3) 0.9237(2) -0.03113(16) 0.0605(9) Uani d U 1.000 . .
    C C33' -0.0345(2) 0.6111(2) 0.10326(13) 0.0518(9) Uani d U 1.000 . .
    C C34' -0.0336(4) 0.5605(4) 0.16032(17) 0.0858(15) Uani d U 1.000 . .
    C C35' -0.1015(4) 0.5030(4) 0.1764(2) 0.0999(16) Uani d U 1.000 . .
    C C36' -0.1702(4) 0.4989(3) 0.13663(18) 0.0868(16) Uani d U 1.000 . .
    C C37' -0.1668(4) 0.5460(4) 0.0797(2) 0.113(2) Uani d U 1.000 . .
    C C38' -0.0995(4) 0.6011(4) 0.06219(18) 0.0948(18) Uani d U 1.000 . .
    C C39' 0.4460(3) 0.7962(3) 0.14954(14) 0.0559(9) Uani d U 1.000 . .
    C C41' 0.5952(4) 0.8477(3) 0.1627(3) 0.126(2) Uani d DU 1.000 . .
    C C42' 0.6759(7) 0.8153(7) 0.2110(4) 0.230(5) Uani d DU 1.000 . .
    H H1 0.35830 0.43410 0.32390 0.0500 Uiso c R 1.000 . .
    H H3 0.57150 0.14300 0.35970 0.0480 Uiso c R 1.000 . .
    H H7 0.45600 0.31410 0.23000 0.0480 Uiso c R 1.000 . .
    H H8 0.54770 0.13030 0.26200 0.0480 Uiso c R 1.000 . .
    H H11 0.43500 0.45340 0.50610 0.0820 Uiso c R 1.000 . .
    H H12 0.28330 0.61170 0.55180 0.1060 Uiso c R 1.000 . .
    H H13 0.09190 0.67050 0.53650 0.1030 Uiso c R 1.000 . .
    H H14 0.04980 0.57260 0.47130 0.0890 Uiso c R 1.000 . .
    H H15 0.20060 0.41490 0.42360 0.0690 Uiso c R 1.000 . .
    H H17 0.08310 0.32980 0.34270 0.0890 Uiso c R 1.000 . .
    H H18 -0.09320 0.31840 0.34870 0.1110 Uiso c R 1.000 . .
    H H19 -0.11780 0.21600 0.28110 0.0980 Uiso c R 1.000 . .
    H H20 0.03420 0.12410 0.20370 0.1090 Uiso c R 1.000 . .
    H H21 0.21060 0.13440 0.19760 0.0860 Uiso c R 1.000 . .
    H H23 0.27900 0.19590 0.42990 0.0540 Uiso c R 1.000 . .
    H H28 0.61210 -0.24690 0.43360 0.0730 Uiso c R 1.000 . .
    H H29 0.79690 -0.38780 0.40450 0.0770 Uiso c R 1.000 . .
    H H31 0.88180 -0.16120 0.31050 0.1050 Uiso c R 1.000 . .
    H H32 0.69880 -0.01950 0.34250 0.0990 Uiso c R 1.000 . .
    H H34 0.12190 0.18520 0.48930 0.1250 Uiso c R 1.000 . .
    H H35 -0.02790 0.17350 0.55660 0.1520 Uiso c R 1.000 . .
    H H36 0.00190 0.00460 0.60740 0.1150 Uiso c R 1.000 . .
    H H37 0.18250 -0.14970 0.59290 0.1170 Uiso c R 1.000 . .
    H H38 0.33250 -0.14080 0.52450 0.0880 Uiso c R 1.000 . .
    H H41A 0.69310 0.43300 0.32460 0.1190 Uiso c R 1.000 . .
    H H41B 0.66120 0.47400 0.25720 0.1190 Uiso c R 1.000 . .
    H H42D 0.66840 0.61350 0.30520 0.1730 Uiso c R 1.000 . .
    H H42E 0.57080 0.61230 0.35670 0.1730 Uiso c R 1.000 . .
    H H42F 0.53920 0.65320 0.28950 0.1730 Uiso c R 1.000 . .
    H H91 0.50760 0.31860 0.42540 0.0600 Uiso c R 1.000 . .
    H H92 0.44870 0.24600 0.46010 0.0600 Uiso c R 1.000 . .
    H H1' 0.43180 0.66330 0.20060 0.0530 Uiso c R 1.000 . .
    H H9'1 0.12020 0.83850 0.19190 0.0700 Uiso c R 1.000 . .
    H H9'2 0.20120 0.89890 0.17780 0.0700 Uiso c R 1.000 . .
    H H3' 0.25720 0.82640 0.07600 0.0510 Uiso c R 1.000 . .
    H H7' 0.54920 0.61100 0.09430 0.0500 Uiso c R 1.000 . .
    H H8' 0.41910 0.69170 0.02440 0.0490 Uiso c R 1.000 . .
    H H11' 0.27020 0.93330 0.26230 0.0730 Uiso c R 1.000 . .
    H H12' 0.31260 0.90110 0.36190 0.0970 Uiso c R 1.000 . .
    H H13' 0.29250 0.75770 0.42120 0.1040 Uiso c R 1.000 . .
    H H14' 0.23310 0.64440 0.38000 0.1060 Uiso c R 1.000 . .
    H H15' 0.18880 0.67710 0.27970 0.0850 Uiso c R 1.000 . .
    H H17' 0.59010 0.26640 0.10350 0.0640 Uiso c R 1.000 . .
    H H18' 0.57950 0.09740 0.10690 0.0880 Uiso c R 1.000 . .
    H H19' 0.40040 0.09960 0.09950 0.1000 Uiso c R 1.000 . .
    H H20' 0.23490 0.26860 0.08760 0.0970 Uiso c R 1.000 . .
    H H21' 0.24340 0.43780 0.08540 0.0720 Uiso c R 1.000 . .
    H H23' 0.13260 0.64490 0.15630 0.0550 Uiso c R 1.000 . .
    H H28' 0.14720 0.70470 -0.08580 0.0860 Uiso c R 1.000 . .
    H H29' 0.18640 0.78780 -0.17740 0.1010 Uiso c R 1.000 . .
    H H31' 0.15170 1.04790 -0.08640 0.0910 Uiso c R 1.000 . .
    H H32' 0.12610 0.95600 0.00580 0.0730 Uiso c R 1.000 . .
    H H34' 0.01190 0.56430 0.18830 0.1030 Uiso c R 1.000 . .
    H H35' -0.09960 0.46710 0.21500 0.1200 Uiso c R 1.000 . .
    H H36' -0.21870 0.46430 0.14830 0.1040 Uiso c R 1.000 . .
    H H37' -0.21140 0.54090 0.05160 0.1350 Uiso c R 1.000 . .
    H H38' -0.09770 0.63190 0.02240 0.1140 Uiso c R 1.000 . .
    H H41C 0.53380 0.92540 0.16650 0.1510 Uiso c R 1.000 . .
    H H41D 0.63860 0.83960 0.12220 0.1510 Uiso c R 1.000 . .
    H H42A 0.70100 0.87250 0.21220 0.3450 Uiso c R 1.000 . .
    H H42B 0.74390 0.74400 0.20190 0.3450 Uiso c R 1.000 . .
    H H42C 0.63500 0.80850 0.25000 0.3450 Uiso c R 1.000 . .
loop_
    _atom_site_aniso_label
    _atom_site_aniso_U_11
    _atom_site_aniso_U_22
    _atom_site_aniso_U_33
    _atom_site_aniso_U_12
    _atom_site_aniso_U_13
    _atom_site_aniso_U_23
    Cl1 0.0458(5) 0.0517(4) 0.0859(6) 0.0009(3) 0.0072(4) -0.0054(4)
    O40 0.0564(13) 0.0607(9) 0.0939(16) -0.0375(10) -0.0080(11) -0.0036(11)
    O43 0.0357(10) 0.0613(11) 0.171(3) -0.0162(9) -0.0045(14) 0.0191(15)
    O44 0.0438(10) 0.0392(8) 0.0867(14) -0.0064(8) -0.0167(10) 0.0044(10)
    O45 0.0625(14) 0.0385(8) 0.0938(15) -0.0203(9) -0.0183(12) -0.0030(11)
    N2 0.0364(11) 0.0327(8) 0.0446(8) -0.0112(8) -0.0053(8) 0.0045(6)
    N5 0.0361(8) 0.0405(7) 0.0519(12) -0.0138(7) -0.0048(9) -0.0011(10)
    N24 0.0363(9) 0.0383(9) 0.0452(12) -0.0097(7) -0.0001(8) 0.0059(8)
    N25 0.0366(9) 0.0355(8) 0.0427(12) -0.0105(7) -0.0010(8) 0.0053(8)
    C1 0.0355(10) 0.0324(9) 0.0530(10) -0.0138(9) -0.0041(10) 0.0060(8)
    C3 0.0293(12) 0.0318(8) 0.0488(10) -0.0075(9) -0.0038(8) 0.0061(6)
    C4 0.0388(10) 0.0360(8) 0.0485(13) -0.0141(8) -0.0014(11) 0.0013(12)
    C6 0.0342(10) 0.0369(8) 0.0431(13) -0.0104(7) -0.0030(10) 0.0029(11)
    C7 0.0341(9) 0.0348(9) 0.0431(9) -0.0127(8) 0.0014(10) 0.0066(8)
    C8 0.0303(9) 0.0327(8) 0.0457(8) -0.0085(7) 0.0029(10) 0.0020(8)
    C9 0.0500(13) 0.0464(13) 0.0524(11) -0.0207(10) -0.0108(12) 0.0019(9)
    C10 0.0576(11) 0.0405(12) 0.0418(13) -0.0231(10) -0.0053(11) 0.0044(8)
    C11 0.0867(18) 0.0617(17) 0.0631(19) -0.0383(14) -0.0120(15) -0.0079(12)
    C12 0.127(2) 0.0618(19) 0.069(2) -0.0348(18) -0.012(2) -0.0181(14)
    C13 0.1104(19) 0.0545(19) 0.0526(19) -0.0069(18) 0.0003(18) -0.0021(13)
    C14 0.0654(15) 0.0603(18) 0.066(2) -0.0073(12) 0.0003(15) 0.0053(13)
    C15 0.0548(12) 0.0467(15) 0.0644(18) -0.0176(11) -0.0078(13) 0.0029(11)
    C16 0.0397(9) 0.0518(15) 0.0510(14) -0.0206(10) -0.0068(9) 0.0030(10)
    C17 0.0485(15) 0.114(3) 0.0647(19) -0.0408(18) 0.0053(12) -0.0236(16)
    C18 0.0514(17) 0.164(4) 0.071(2) -0.056(2) 0.0044(14) -0.0201(19)
    C19 0.0572(18) 0.106(3) 0.097(3) -0.051(2) -0.0158(14) 0.0085(17)
    C20 0.059(2) 0.095(3) 0.130(3) -0.036(2) -0.0201(16) -0.032(2)
    C21 0.0515(16) 0.078(2) 0.088(2) -0.0281(17) -0.0078(14) -0.0256(16)
    C22 0.0357(11) 0.0341(8) 0.0440(12) -0.0103(8) -0.0026(9) 0.0047(9)
    C23 0.0376(11) 0.0357(9) 0.0490(15) -0.0092(8) 0.0010(10) 0.0052(10)
    C26 0.0377(9) 0.0353(8) 0.0317(12) -0.0108(7) -0.0029(8) 0.0053(9)
    C27 0.0378(10) 0.0342(8) 0.0345(12) -0.0103(7) -0.0022(9) 0.0020(9)
    C28 0.0506(14) 0.0372(9) 0.073(2) -0.0106(9) 0.0170(13) 0.0092(13)
    C29 0.0538(14) 0.0348(11) 0.077(2) -0.0060(8) 0.0112(13) 0.0088(13)
    C30 0.0372(11) 0.0403(9) 0.0478(15) -0.0053(8) -0.0025(9) 0.0003(11)
    C31 0.0523(16) 0.0482(10) 0.117(3) -0.0026(10) 0.0322(17) 0.0227(18)
    C32 0.0513(16) 0.0400(11) 0.116(3) -0.0030(9) 0.0279(16) 0.0257(17)
    C33 0.0376(11) 0.0519(12) 0.0438(15) -0.0144(9) 0.0010(9) 0.0068(11)
    C34 0.0508(17) 0.0717(18) 0.129(3) 0.0025(12) 0.0331(19) 0.039(2)
    C35 0.053(2) 0.102(2) 0.150(4) 0.0010(17) 0.041(2) 0.048(3)
    C36 0.0572(18) 0.102(2) 0.104(3) -0.0301(15) 0.0238(19) 0.024(2)
    C37 0.067(2) 0.084(2) 0.114(3) -0.0288(14) 0.022(2) 0.034(2)
    C38 0.0505(16) 0.0581(14) 0.090(2) -0.0177(12) 0.0116(14) 0.0205(15)
    C39 0.0395(11) 0.0479(10) 0.0669(18) -0.0207(8) -0.0076(12) 0.0098(13)
    C41 0.079(2) 0.108(2) 0.146(4) -0.071(2) -0.020(2) -0.001(3)
    C42 0.137(4) 0.121(3) 0.145(4) -0.104(3) -0.034(3) 0.004(3)
    Cl1' 0.1165(10) 0.1634(12) 0.1110(9) -0.0587(9) -0.0035(7) 0.0712(9)
    O40' 0.0692(15) 0.0680(14) 0.125(2) -0.0462(12) -0.0362(13) 0.0044(13)
    O43' 0.106(2) 0.0794(15) 0.141(2) -0.0654(16) -0.0595(17) 0.0412(15)
    O44' 0.0796(16) 0.0643(12) 0.0524(11) -0.0411(12) -0.0272(10) 0.0127(9)
    O45' 0.0554(12) 0.0591(11) 0.0388(9) -0.0232(10) -0.0085(8) -0.0077(8)
    N2' 0.0392(9) 0.0510(12) 0.0437(8) -0.0217(9) -0.0044(7) -0.0079(8)
    N5' 0.0392(12) 0.0475(8) 0.0379(10) -0.0222(9) -0.0025(8) -0.0015(8)
    N24' 0.0433(13) 0.0610(14) 0.0512(11) -0.0288(11) -0.0075(9) -0.0022(9)
    N25' 0.0463(14) 0.0624(14) 0.0525(11) -0.0300(11) -0.0132(9) 0.0017(10)
    C1' 0.0426(10) 0.0542(11) 0.0429(11) -0.0283(9) -0.0082(9) -0.0014(9)
    C3' 0.0396(10) 0.0444(12) 0.0464(9) -0.0200(8) -0.0096(8) -0.0005(9)
    C4' 0.0365(14) 0.0501(10) 0.0338(11) -0.0207(11) -0.0004(8) -0.0030(7)
    C6' 0.0381(15) 0.0497(10) 0.0384(12) -0.0235(11) -0.0038(9) 0.0007(8)
    C7' 0.0340(10) 0.0508(10) 0.0439(12) -0.0241(8) -0.0034(7) 0.0004(7)
    C8' 0.0394(10) 0.0501(10) 0.0369(9) -0.0247(9) -0.0027(7) 0.0021(7)
    C9' 0.0509(14) 0.0591(16) 0.0616(10) -0.0195(12) -0.0037(11) -0.0192(9)
    C10' 0.0483(17) 0.0491(15) 0.0522(9) -0.0247(13) 0.0071(11) -0.0166(9)
    C11' 0.085(2) 0.0578(18) 0.0555(13) -0.0450(17) -0.0045(15) -0.0081(12)
    C12' 0.111(3) 0.088(2) 0.0618(16) -0.056(2) -0.0160(19) -0.0147(15)
    C13' 0.111(3) 0.094(3) 0.0454(16) -0.040(2) 0.0015(17) -0.0057(14)
    C14' 0.123(3) 0.072(2) 0.0636(15) -0.049(2) 0.0254(18) -0.0033(15)
    C15' 0.093(3) 0.0675(19) 0.0682(14) -0.055(2) 0.0236(16) -0.0202(13)
    C16' 0.0453(12) 0.0479(9) 0.0381(13) -0.0239(9) -0.0005(11) -0.0049(10)
    C17' 0.0466(12) 0.0501(9) 0.0608(17) -0.0215(9) -0.0002(13) -0.0003(14)
    C18' 0.0722(17) 0.0481(10) 0.096(2) -0.0252(13) -0.006(2) -0.0002(17)
    C19' 0.093(2) 0.0553(12) 0.116(3) -0.0464(14) -0.015(2) -0.001(2)
    C20' 0.0733(18) 0.0692(15) 0.120(3) -0.0486(13) -0.017(2) 0.002(2)
    C21' 0.0487(13) 0.0548(12) 0.083(2) -0.0282(11) -0.0091(16) -0.0048(16)
    C22' 0.0373(11) 0.0462(14) 0.0465(11) -0.0184(10) -0.0051(9) -0.0087(10)
    C23' 0.0392(15) 0.0540(16) 0.0466(11) -0.0220(12) -0.0059(10) -0.0050(11)
    C26' 0.0381(15) 0.0487(14) 0.0520(10) -0.0196(12) -0.0106(9) -0.0011(10)
    C27' 0.0376(15) 0.0534(14) 0.0558(9) -0.0202(13) -0.0144(11) 0.0057(9)
    C28' 0.092(3) 0.088(2) 0.0516(10) -0.054(2) -0.0213(17) 0.0060(11)
    C29' 0.091(3) 0.108(2) 0.0539(11) -0.046(2) -0.0200(18) 0.0158(13)
    C30' 0.051(2) 0.095(2) 0.0797(11) -0.027(2) -0.0111(18) 0.0342(13)
    C31' 0.0502(19) 0.0660(18) 0.1050(11) -0.0282(17) -0.0058(19) 0.0224(13)
    C32' 0.0459(17) 0.0531(15) 0.0804(12) -0.0226(14) -0.0057(15) 0.0036(11)
    C33' 0.0412(16) 0.0592(17) 0.0589(13) -0.0271(13) 0.0006(11) -0.0073(12)
    C34' 0.096(3) 0.123(3) 0.0724(17) -0.081(2) -0.0190(19) 0.0219(19)
    C35' 0.112(3) 0.122(3) 0.099(2) -0.087(3) -0.016(2) 0.029(2)
    C36' 0.098(3) 0.098(3) 0.096(2) -0.076(3) 0.0174(19) -0.020(2)
    C37' 0.142(4) 0.181(5) 0.090(2) -0.137(4) -0.010(2) -0.007(3)
    C38' 0.116(3) 0.156(4) 0.0716(19) -0.112(3) -0.020(2) 0.010(2)
    C39' 0.0579(17) 0.0580(12) 0.0654(19) -0.0362(14) -0.0133(13) -0.0021(11)
    C41' 0.108(3) 0.079(3) 0.236(6) -0.070(3) -0.060(4) -0.004(3)
    C42' 0.239(8) 0.261(8) 0.319(10) -0.196(8) -0.152(7) 0.025(7)
_geom_special_details
;
Bond distances, angles <i>etc</i>. have been calculated using the rounded
fractional coordinates. All su's are estimated from the variances of the
(full) variance-covariance matrix. The cell e.s.d.'s are taken into account in
the estimation of distances, angles and torsion angles
;
loop_
    _geom_bond_atom_site_label_1
    _geom_bond_atom_site_label_2
    _geom_bond_site_symmetry_1
    _geom_bond_site_symmetry_2
    _geom_bond_distance
    _geom_bond_publ_flag
    Cl1 C30 . . 1.741(3) no
    Cl1' C30' . . 1.746(4) no
    O40 C39 . . 1.312(3) no
    O40 C41 . . 1.467(6) no
    O43 C39 . . 1.191(4) no
    O44 C6 . . 1.220(3) no
    O45 C4 . . 1.202(3) no
    O40' C41' . . 1.478(6) no
    O40' C39' . . 1.308(5) no
    O43' C39' . . 1.199(4) no
    O44' C6' . . 1.208(3) no
    O45' C4' . . 1.193(3) no
    N2 C1 . . 1.466(3) no
    N2 C3 . . 1.488(3) no
    N2 C9 . . 1.442(4) no
    N5 C16 . . 1.432(4) no
    N5 C6 . . 1.386(3) no
    N5 C4 . . 1.395(3) no
    N24 N25 . . 1.358(3) no
    N24 C23 . . 1.349(3) no
    N24 C33 . . 1.430(4) no
    N25 C26 . . 1.338(3) no
    N2' C1' . . 1.457(4) no
    N2' C3' . . 1.472(3) no
    N2' C9' . . 1.463(4) no
    N5' C16' . . 1.440(3) no
    N5' C4' . . 1.393(3) no
    N5' C6' . . 1.390(4) no
    N24' C23' . . 1.358(4) no
    N24' C33' . . 1.424(4) no
    N24' N25' . . 1.362(3) no
    N25' C26' . . 1.328(4) no
    C1 C7 . . 1.506(4) no
    C1 C39 . . 1.534(5) no
    C3 C8 . . 1.553(3) no
    C3 C22 . . 1.509(4) no
    C4 C8 . . 1.511(4) no
    C6 C7 . . 1.505(4) no
    C7 C8 . . 1.524(3) no
    C9 C10 . . 1.517(4) no
    C10 C15 . . 1.379(6) no
    C10 C11 . . 1.382(5) no
    C11 C12 . . 1.393(5) no
    C12 C13 . . 1.341(7) no
    C13 C14 . . 1.379(6) no
    C14 C15 . . 1.397(5) no
    C16 C17 . . 1.373(5) no
    C16 C21 . . 1.378(5) no
    C17 C18 . . 1.393(6) no
    C18 C19 . . 1.347(6) no
    C19 C20 . . 1.404(6) no
    C20 C21 . . 1.382(6) no
    C22 C26 . . 1.425(3) no
    C22 C23 . . 1.353(4) no
    C26 C27 . . 1.473(4) no
    C27 C32 . . 1.388(5) no
    C27 C28 . . 1.375(3) no
    C28 C29 . . 1.376(4) no
    C29 C30 . . 1.341(5) no
    C30 C31 . . 1.375(4) no
    C31 C32 . . 1.373(5) no
    C33 C38 . . 1.368(4) no
    C33 C34 . . 1.362(5) no
    C34 C35 . . 1.381(6) no
    C35 C36 . . 1.361(6) no
    C36 C37 . . 1.350(5) no
    C37 C38 . . 1.384(6) no
    C41 C42 . . 1.443(7) no
    C1 H1 . . 0.9800 no
    C3 H3 . . 0.9800 no
    C7 H7 . . 0.9800 no
    C8 H8 . . 0.9800 no
    C9 H91 . . 0.9700 no
    C9 H92 . . 0.9700 no
    C11 H11 . . 0.9300 no
    C12 H12 . . 0.9300 no
    C13 H13 . . 0.9300 no
    C14 H14 . . 0.9300 no
    C15 H15 . . 0.9300 no
    C17 H17 . . 0.9300 no
    C18 H18 . . 0.9300 no
    C19 H19 . . 0.9300 no
    C20 H20 . . 0.9300 no
    C21 H21 . . 0.9300 no
    C23 H23 . . 0.9300 no
    C28 H28 . . 0.9300 no
    C29 H29 . . 0.9300 no
    C31 H31 . . 0.9300 no
    C32 H32 . . 0.9300 no
    C34 H34 . . 0.9300 no
    C35 H35 . . 0.9300 no
    C36 H36 . . 0.9300 no
    C37 H37 . . 0.9300 no
    C38 H38 . . 0.9300 no
    C41 H41A . . 0.9700 no
    C41 H41B . . 0.9700 no
    C42 H42E . . 0.9600 no
    C42 H42F . . 0.9600 no
    C42 H42D . . 0.9600 no
    C1' C7' . . 1.534(3) no
    C1' C39' . . 1.517(5) no
    C3' C8' . . 1.564(4) no
    C3' C22' . . 1.499(4) no
    C4' C8' . . 1.507(4) no
    C6' C7' . . 1.505(3) no
    C7' C8' . . 1.524(4) no
    C9' C10' . . 1.513(4) no
    C10' C11' . . 1.373(5) no
    C10' C15' . . 1.382(5) no
    C11' C12' . . 1.369(5) no
    C12' C13' . . 1.365(6) no
    C13' C14' . . 1.366(7) no
    C14' C15' . . 1.385(5) no
    C16' C17' . . 1.372(4) no
    C16' C21' . . 1.384(5) no
    C17' C18' . . 1.383(5) no
    C18' C19' . . 1.382(7) no
    C19' C20' . . 1.364(6) no
    C20' C21' . . 1.377(5) no
    C22' C23' . . 1.368(4) no
    C22' C26' . . 1.406(4) no
    C26' C27' . . 1.487(4) no
    C27' C28' . . 1.381(4) no
    C27' C32' . . 1.374(4) no
    C28' C29' . . 1.377(5) no
    C29' C30' . . 1.371(5) no
    C30' C31' . . 1.376(5) no
    C31' C32' . . 1.389(5) no
    C33' C34' . . 1.363(5) no
    C33' C38' . . 1.373(6) no
    C34' C35' . . 1.396(8) no
    C35' C36' . . 1.354(7) no
    C36' C37' . . 1.348(6) no
    C37' C38' . . 1.367(8) no
    C41' C42' . . 1.484(11) no
    C1' H1' . . 0.9800 no
    C3' H3' . . 0.9800 no
    C7' H7' . . 0.9800 no
    C8' H8' . . 0.9800 no
    C9' H9'1 . . 0.9700 no
    C9' H9'2 . . 0.9700 no
    C11' H11' . . 0.9300 no
    C12' H12' . . 0.9300 no
    C13' H13' . . 0.9300 no
    C14' H14' . . 0.9300 no
    C15' H15' . . 0.9300 no
    C17' H17' . . 0.9300 no
    C18' H18' . . 0.9300 no
    C19' H19' . . 0.9300 no
    C20' H20' . . 0.9300 no
    C21' H21' . . 0.9300 no
    C23' H23' . . 0.9300 no
    C28' H28' . . 0.9300 no
    C29' H29' . . 0.9300 no
    C31' H31' . . 0.9300 no
    C32' H32' . . 0.9300 no
    C34' H34' . . 0.9300 no
    C35' H35' . . 0.9300 no
    C36' H36' . . 0.9300 no
    C37' H37' . . 0.9300 no
    C38' H38' . . 0.9300 no
    C41' H41C . . 0.9700 no
    C41' H41D . . 0.9700 no
    C42' H42A . . 0.9600 no
    C42' H42B . . 0.9600 no
    C42' H42C . . 0.9600 no
loop_
    _geom_angle_atom_site_label_1
    _geom_angle_atom_site_label_2
    _geom_angle_atom_site_label_3
    _geom_angle_site_symmetry_1
    _geom_angle_site_symmetry_2
    _geom_angle_site_symmetry_3
    _geom_angle
    _geom_angle_publ_flag
    C39 O40 C41 . . . 116.5(3) no
    C39' O40' C41' . . . 117.1(3) no
    C1 N2 C9 . . . 115.9(2) no
    C3 N2 C9 . . . 114.8(2) no
    C1 N2 C3 . . . 107.05(18) no
    C4 N5 C6 . . . 112.4(2) no
    C4 N5 C16 . . . 122.9(2) no
    C6 N5 C16 . . . 124.6(2) no
    N25 N24 C23 . . . 110.7(2) no
    N25 N24 C33 . . . 119.8(2) no
    C23 N24 C33 . . . 129.5(2) no
    N24 N25 C26 . . . 105.6(2) no
    C1' N2' C9' . . . 116.1(2) no
    C3' N2' C9' . . . 114.7(2) no
    C1' N2' C3' . . . 107.4(2) no
    C6' N5' C16' . . . 124.6(2) no
    C4' N5' C6' . . . 112.5(2) no
    C4' N5' C16' . . . 122.7(2) no
    C23' N24' C33' . . . 128.2(2) no
    N25' N24' C23' . . . 111.4(2) no
    N25' N24' C33' . . . 120.3(2) no
    N24' N25' C26' . . . 104.7(2) no
    N2 C1 C39 . . . 113.5(2) no
    C7 C1 C39 . . . 110.6(2) no
    N2 C1 C7 . . . 101.6(2) no
    N2 C3 C8 . . . 102.79(18) no
    N2 C3 C22 . . . 109.7(2) no
    C8 C3 C22 . . . 116.5(2) no
    O45 C4 N5 . . . 124.9(3) no
    O45 C4 C8 . . . 127.3(3) no
    N5 C4 C8 . . . 107.8(2) no
    O44 C6 N5 . . . 124.7(3) no
    O44 C6 C7 . . . 126.7(2) no
    N5 C6 C7 . . . 108.6(2) no
    C6 C7 C8 . . . 104.8(2) no
    C1 C7 C8 . . . 106.6(2) no
    C1 C7 C6 . . . 110.3(2) no
    C3 C8 C4 . . . 112.1(2) no
    C3 C8 C7 . . . 105.01(19) no
    C4 C8 C7 . . . 104.6(2) no
    N2 C9 C10 . . . 113.8(3) no
    C9 C10 C15 . . . 122.4(3) no
    C11 C10 C15 . . . 117.3(3) no
    C9 C10 C11 . . . 120.3(3) no
    C10 C11 C12 . . . 121.0(4) no
    C11 C12 C13 . . . 121.5(4) no
    C12 C13 C14 . . . 118.6(4) no
    C13 C14 C15 . . . 120.7(4) no
    C10 C15 C14 . . . 120.9(3) no
    N5 C16 C17 . . . 119.3(3) no
    N5 C16 C21 . . . 120.1(3) no
    C17 C16 C21 . . . 120.6(3) no
    C16 C17 C18 . . . 119.6(3) no
    C17 C18 C19 . . . 120.7(4) no
    C18 C19 C20 . . . 119.7(4) no
    C19 C20 C21 . . . 119.9(4) no
    C16 C21 C20 . . . 119.5(3) no
    C3 C22 C26 . . . 130.1(2) no
    C23 C22 C26 . . . 104.4(2) no
    C3 C22 C23 . . . 125.5(2) no
    N24 C23 C22 . . . 109.0(2) no
    N25 C26 C27 . . . 117.4(2) no
    C22 C26 C27 . . . 132.2(2) no
    N25 C26 C22 . . . 110.3(2) no
    C28 C27 C32 . . . 115.4(3) no
    C26 C27 C28 . . . 119.8(3) no
    C26 C27 C32 . . . 124.7(2) no
    C27 C28 C29 . . . 122.7(3) no
    C28 C29 C30 . . . 120.2(2) no
    Cl1 C30 C31 . . . 119.8(3) no
    C29 C30 C31 . . . 119.7(3) no
    Cl1 C30 C29 . . . 120.45(19) no
    C30 C31 C32 . . . 119.4(4) no
    C27 C32 C31 . . . 122.4(3) no
    N24 C33 C34 . . . 120.8(3) no
    N24 C33 C38 . . . 120.0(3) no
    C34 C33 C38 . . . 119.2(3) no
    C33 C34 C35 . . . 120.5(4) no
    C34 C35 C36 . . . 120.4(4) no
    C35 C36 C37 . . . 119.0(4) no
    C36 C37 C38 . . . 121.3(4) no
    C33 C38 C37 . . . 119.6(3) no
    O40 C39 O43 . . . 124.6(4) no
    O40 C39 C1 . . . 111.3(3) no
    O43 C39 C1 . . . 124.1(3) no
    O40 C41 C42 . . . 108.9(4) no
    C7 C1 H1 . . . 110.00 no
    C39 C1 H1 . . . 110.00 no
    N2 C1 H1 . . . 110.00 no
    N2 C3 H3 . . . 109.00 no
    C8 C3 H3 . . . 109.00 no
    C22 C3 H3 . . . 109.00 no
    C6 C7 H7 . . . 112.00 no
    C8 C7 H7 . . . 112.00 no
    C1 C7 H7 . . . 112.00 no
    C4 C8 H8 . . . 112.00 no
    C7 C8 H8 . . . 112.00 no
    C3 C8 H8 . . . 112.00 no
    H91 C9 H92 . . . 108.00 no
    C10 C9 H92 . . . 109.00 no
    C10 C9 H91 . . . 109.00 no
    N2 C9 H91 . . . 109.00 no
    N2 C9 H92 . . . 109.00 no
    C12 C11 H11 . . . 119.00 no
    C10 C11 H11 . . . 120.00 no
    C13 C12 H12 . . . 119.00 no
    C11 C12 H12 . . . 119.00 no
    C12 C13 H13 . . . 121.00 no
    C14 C13 H13 . . . 121.00 no
    C15 C14 H14 . . . 120.00 no
    C13 C14 H14 . . . 120.00 no
    C10 C15 H15 . . . 120.00 no
    C14 C15 H15 . . . 120.00 no
    C16 C17 H17 . . . 120.00 no
    C18 C17 H17 . . . 120.00 no
    C17 C18 H18 . . . 120.00 no
    C19 C18 H18 . . . 120.00 no
    C20 C19 H19 . . . 120.00 no
    C18 C19 H19 . . . 120.00 no
    C21 C20 H20 . . . 120.00 no
    C19 C20 H20 . . . 120.00 no
    C16 C21 H21 . . . 120.00 no
    C20 C21 H21 . . . 120.00 no
    C22 C23 H23 . . . 126.00 no
    N24 C23 H23 . . . 125.00 no
    C29 C28 H28 . . . 119.00 no
    C27 C28 H28 . . . 119.00 no
    C28 C29 H29 . . . 120.00 no
    C30 C29 H29 . . . 120.00 no
    C30 C31 H31 . . . 120.00 no
    C32 C31 H31 . . . 120.00 no
    C31 C32 H32 . . . 119.00 no
    C27 C32 H32 . . . 119.00 no
    C33 C34 H34 . . . 120.00 no
    C35 C34 H34 . . . 120.00 no
    C36 C35 H35 . . . 120.00 no
    C34 C35 H35 . . . 120.00 no
    C35 C36 H36 . . . 121.00 no
    C37 C36 H36 . . . 120.00 no
    C36 C37 H37 . . . 119.00 no
    C38 C37 H37 . . . 119.00 no
    C37 C38 H38 . . . 120.00 no
    C33 C38 H38 . . . 120.00 no
    O40 C41 H41A . . . 110.00 no
    O40 C41 H41B . . . 110.00 no
    C42 C41 H41A . . . 110.00 no
    C42 C41 H41B . . . 110.00 no
    H41A C41 H41B . . . 108.00 no
    C41 C42 H42F . . . 110.00 no
    H42E C42 H42F . . . 109.00 no
    H42D C42 H42E . . . 109.00 no
    H42D C42 H42F . . . 110.00 no
    C41 C42 H42D . . . 110.00 no
    C41 C42 H42E . . . 109.00 no
    N2' C1' C7' . . . 101.5(2) no
    N2' C1' C39' . . . 116.0(2) no
    C7' C1' C39' . . . 110.1(2) no
    N2' C3' C8' . . . 103.9(2) no
    N2' C3' C22' . . . 110.9(2) no
    C8' C3' C22' . . . 113.1(2) no
    O45' C4' N5' . . . 125.0(2) no
    O45' C4' C8' . . . 127.9(2) no
    N5' C4' C8' . . . 107.1(2) no
    O44' C6' N5' . . . 124.8(2) no
    O44' C6' C7' . . . 126.8(3) no
    N5' C6' C7' . . . 108.4(2) no
    C1' C7' C6' . . . 112.0(2) no
    C1' C7' C8' . . . 105.9(2) no
    C6' C7' C8' . . . 104.3(2) no
    C3' C8' C4' . . . 113.5(2) no
    C3' C8' C7' . . . 104.4(2) no
    C4' C8' C7' . . . 104.93(19) no
    N2' C9' C10' . . . 111.9(3) no
    C9' C10' C11' . . . 121.1(3) no
    C9' C10' C15' . . . 120.6(3) no
    C11' C10' C15' . . . 118.3(3) no
    C10' C11' C12' . . . 121.3(3) no
    C11' C12' C13' . . . 120.1(4) no
    C12' C13' C14' . . . 119.8(4) no
    C13' C14' C15' . . . 120.2(4) no
    C10' C15' C14' . . . 120.2(4) no
    N5' C16' C17' . . . 120.8(3) no
    N5' C16' C21' . . . 118.9(2) no
    C17' C16' C21' . . . 120.3(3) no
    C16' C17' C18' . . . 119.9(4) no
    C17' C18' C19' . . . 119.8(3) no
    C18' C19' C20' . . . 119.8(4) no
    C19' C20' C21' . . . 121.0(4) no
    C16' C21' C20' . . . 119.2(3) no
    C3' C22' C23' . . . 127.5(2) no
    C3' C22' C26' . . . 127.0(2) no
    C23' C22' C26' . . . 104.6(2) no
    N24' C23' C22' . . . 107.5(2) no
    N25' C26' C22' . . . 111.9(2) no
    N25' C26' C27' . . . 118.9(2) no
    C22' C26' C27' . . . 129.1(3) no
    C26' C27' C28' . . . 118.9(2) no
    C26' C27' C32' . . . 122.4(3) no
    C28' C27' C32' . . . 118.7(3) no
    C27' C28' C29' . . . 121.9(3) no
    C28' C29' C30' . . . 118.0(3) no
    Cl1' C30' C29' . . . 118.1(3) no
    Cl1' C30' C31' . . . 120.0(3) no
    C29' C30' C31' . . . 121.9(3) no
    C30' C31' C32' . . . 118.7(3) no
    C27' C32' C31' . . . 120.7(3) no
    N24' C33' C34' . . . 120.6(3) no
    N24' C33' C38' . . . 120.4(3) no
    C34' C33' C38' . . . 119.0(4) no
    C33' C34' C35' . . . 119.5(4) no
    C34' C35' C36' . . . 120.9(4) no
    C35' C36' C37' . . . 118.7(5) no
    C36' C37' C38' . . . 121.7(5) no
    C33' C38' C37' . . . 120.0(4) no
    O40' C39' O43' . . . 123.9(4) no
    O40' C39' C1' . . . 110.7(3) no
    O43' C39' C1' . . . 125.4(4) no
    O40' C41' C42' . . . 104.3(5) no
    N2' C1' H1' . . . 110.00 no
    C7' C1' H1' . . . 110.00 no
    C39' C1' H1' . . . 110.00 no
    N2' C3' H3' . . . 110.00 no
    C8' C3' H3' . . . 110.00 no
    C22' C3' H3' . . . 110.00 no
    C1' C7' H7' . . . 111.00 no
    C6' C7' H7' . . . 111.00 no
    C8' C7' H7' . . . 111.00 no
    C3' C8' H8' . . . 111.00 no
    C4' C8' H8' . . . 111.00 no
    C7' C8' H8' . . . 111.00 no
    N2' C9' H9'1 . . . 109.00 no
    N2' C9' H9'2 . . . 109.00 no
    C10' C9' H9'1 . . . 109.00 no
    C10' C9' H9'2 . . . 109.00 no
    H9'1 C9' H9'2 . . . 108.00 no
    C10' C11' H11' . . . 119.00 no
    C12' C11' H11' . . . 119.00 no
    C11' C12' H12' . . . 120.00 no
    C13' C12' H12' . . . 120.00 no
    C12' C13' H13' . . . 120.00 no
    C14' C13' H13' . . . 120.00 no
    C13' C14' H14' . . . 120.00 no
    C15' C14' H14' . . . 120.00 no
    C10' C15' H15' . . . 120.00 no
    C14' C15' H15' . . . 120.00 no
    C16' C17' H17' . . . 120.00 no
    C18' C17' H17' . . . 120.00 no
    C17' C18' H18' . . . 120.00 no
    C19' C18' H18' . . . 120.00 no
    C18' C19' H19' . . . 120.00 no
    C20' C19' H19' . . . 120.00 no
    C19' C20' H20' . . . 119.00 no
    C21' C20' H20' . . . 120.00 no
    C16' C21' H21' . . . 120.00 no
    C20' C21' H21' . . . 120.00 no
    N24' C23' H23' . . . 126.00 no
    C22' C23' H23' . . . 126.00 no
    C27' C28' H28' . . . 119.00 no
    C29' C28' H28' . . . 119.00 no
    C28' C29' H29' . . . 121.00 no
    C30' C29' H29' . . . 121.00 no
    C30' C31' H31' . . . 121.00 no
    C32' C31' H31' . . . 121.00 no
    C27' C32' H32' . . . 120.00 no
    C31' C32' H32' . . . 120.00 no
    C33' C34' H34' . . . 120.00 no
    C35' C34' H34' . . . 120.00 no
    C34' C35' H35' . . . 120.00 no
    C36' C35' H35' . . . 120.00 no
    C35' C36' H36' . . . 121.00 no
    C37' C36' H36' . . . 121.00 no
    C36' C37' H37' . . . 119.00 no
    C38' C37' H37' . . . 119.00 no
    C33' C38' H38' . . . 120.00 no
    C37' C38' H38' . . . 120.00 no
    O40' C41' H41C . . . 111.00 no
    O40' C41' H41D . . . 111.00 no
    C42' C41' H41C . . . 111.00 no
    C42' C41' H41D . . . 111.00 no
    H41C C41' H41D . . . 109.00 no
    C41' C42' H42A . . . 109.00 no
    C41' C42' H42B . . . 109.00 no
    C41' C42' H42C . . . 109.00 no
    H42A C42' H42B . . . 110.00 no
    H42A C42' H42C . . . 109.00 no
    H42B C42' H42C . . . 110.00 no
loop_
    _geom_torsion_atom_site_label_1
    _geom_torsion_atom_site_label_2
    _geom_torsion_atom_site_label_3
    _geom_torsion_atom_site_label_4
    _geom_torsion_site_symmetry_1
    _geom_torsion_site_symmetry_2
    _geom_torsion_site_symmetry_3
    _geom_torsion_site_symmetry_4
    _geom_torsion
    _geom_torsion_publ_flag
    C41 O40 C39 O43 . . . . 5.6(5) no
    C41 O40 C39 C1 . . . . -174.1(3) no
    C39 O40 C41 C42 . . . . -170.8(3) no
    C39' O40' C41' C42' . . . . 161.3(4) no
    C41' O40' C39' O43' . . . . -4.5(5) no
    C41' O40' C39' C1' . . . . 175.5(3) no
    C3 N2 C1 C39 . . . . -76.4(3) no
    C1 N2 C3 C8 . . . . -35.2(3) no
    C9 N2 C1 C7 . . . . 171.9(2) no
    C9 N2 C1 C39 . . . . 53.2(3) no
    C3 N2 C1 C7 . . . . 42.3(3) no
    C1 N2 C9 C10 . . . . 74.3(3) no
    C3 N2 C9 C10 . . . . -160.0(2) no
    C9 N2 C3 C8 . . . . -165.4(2) no
    C9 N2 C3 C22 . . . . 70.1(3) no
    C1 N2 C3 C22 . . . . -159.7(2) no
    C6 N5 C4 O45 . . . . -171.1(3) no
    C6 N5 C4 C8 . . . . 9.8(3) no
    C4 N5 C6 C7 . . . . -1.4(3) no
    C16 N5 C6 O44 . . . . -4.1(4) no
    C16 N5 C6 C7 . . . . 175.9(2) no
    C4 N5 C16 C17 . . . . 118.1(3) no
    C4 N5 C16 C21 . . . . -60.0(4) no
    C6 N5 C16 C17 . . . . -59.0(4) no
    C6 N5 C16 C21 . . . . 123.0(3) no
    C16 N5 C4 C8 . . . . -167.6(2) no
    C4 N5 C6 O44 . . . . 178.6(2) no
    C16 N5 C4 O45 . . . . 11.5(4) no
    N25 N24 C23 C22 . . . . 0.0(3) no
    N25 N24 C33 C34 . . . . -177.5(3) no
    N25 N24 C33 C38 . . . . 4.8(4) no
    C33 N24 C23 C22 . . . . 179.1(3) no
    C23 N24 N25 C26 . . . . -0.1(3) no
    C33 N24 N25 C26 . . . . -179.2(2) no
    C23 N24 C33 C38 . . . . -174.2(3) no
    C23 N24 C33 C34 . . . . 3.5(5) no
    N24 N25 C26 C22 . . . . 0.1(3) no
    N24 N25 C26 C27 . . . . -178.7(2) no
    C3' N2' C1' C39' . . . . 77.0(3) no
    C9' N2' C1' C7' . . . . -172.1(2) no
    C9' N2' C1' C39' . . . . -52.9(3) no
    C1' N2' C3' C8' . . . . 34.1(2) no
    C1' N2' C9' C10' . . . . -51.9(4) no
    C3' N2' C9' C10' . . . . -178.2(3) no
    C9' N2' C3' C8' . . . . 164.7(3) no
    C9' N2' C3' C22' . . . . -73.4(3) no
    C1' N2' C3' C22' . . . . 155.9(2) no
    C3' N2' C1' C7' . . . . -42.3(2) no
    C6' N5' C4' O45' . . . . 167.6(3) no
    C6' N5' C4' C8' . . . . -12.1(3) no
    C16' N5' C6' C7' . . . . 176.6(2) no
    C4' N5' C16' C17' . . . . 127.5(3) no
    C4' N5' C16' C21' . . . . -52.7(4) no
    C6' N5' C16' C17' . . . . -46.2(4) no
    C6' N5' C16' C21' . . . . 133.6(3) no
    C16' N5' C4' C8' . . . . 173.5(2) no
    C4' N5' C6' O44' . . . . -176.9(3) no
    C4' N5' C6' C7' . . . . 2.3(3) no
    C16' N5' C6' O44' . . . . -2.6(4) no
    C16' N5' C4' O45' . . . . -6.8(4) no
    N25' N24' C33' C34' . . . . -177.6(3) no
    N25' N24' C33' C38' . . . . 5.1(4) no
    C23' N24' N25' C26' . . . . -0.6(3) no
    C33' N24' N25' C26' . . . . -177.6(2) no
    N25' N24' C23' C22' . . . . 0.4(3) no
    C33' N24' C23' C22' . . . . 177.1(2) no
    C23' N24' C33' C34' . . . . 5.9(5) no
    C23' N24' C33' C38' . . . . -171.4(3) no
    N24' N25' C26' C27' . . . . 176.4(2) no
    N24' N25' C26' C22' . . . . 0.6(3) no
    N2 C1 C7 C8 . . . . -32.2(3) no
    C39 C1 C7 C6 . . . . -158.2(2) no
    C39 C1 C7 C8 . . . . 88.5(2) no
    N2 C1 C7 C6 . . . . 81.0(2) no
    N2 C1 C39 O40 . . . . -121.1(2) no
    N2 C1 C39 O43 . . . . 59.2(4) no
    C7 C1 C39 O40 . . . . 125.5(2) no
    C7 C1 C39 O43 . . . . -54.3(4) no
    N2 C3 C8 C7 . . . . 13.6(3) no
    C22 C3 C8 C4 . . . . 20.6(3) no
    N2 C3 C8 C4 . . . . -99.3(2) no
    C8 C3 C22 C23 . . . . -93.0(3) no
    C8 C3 C22 C26 . . . . 85.0(3) no
    N2 C3 C22 C26 . . . . -158.9(3) no
    C22 C3 C8 C7 . . . . 133.6(2) no
    N2 C3 C22 C23 . . . . 23.2(4) no
    O45 C4 C8 C3 . . . . -79.6(3) no
    O45 C4 C8 C7 . . . . 167.2(3) no
    N5 C4 C8 C3 . . . . 99.4(2) no
    N5 C4 C8 C7 . . . . -13.8(3) no
    N5 C6 C7 C8 . . . . -7.4(3) no
    O44 C6 C7 C1 . . . . 58.3(3) no
    O44 C6 C7 C8 . . . . 172.6(2) no
    N5 C6 C7 C1 . . . . -121.8(2) no
    C1 C7 C8 C3 . . . . 11.4(3) no
    C1 C7 C8 C4 . . . . 129.6(2) no
    C6 C7 C8 C3 . . . . -105.6(2) no
    C6 C7 C8 C4 . . . . 12.6(2) no
    N2 C9 C10 C15 . . . . 29.6(4) no
    N2 C9 C10 C11 . . . . -153.3(3) no
    C15 C10 C11 C12 . . . . -0.4(5) no
    C9 C10 C11 C12 . . . . -177.7(3) no
    C9 C10 C15 C14 . . . . 177.1(3) no
    C11 C10 C15 C14 . . . . -0.1(4) no
    C10 C11 C12 C13 . . . . 1.0(6) no
    C11 C12 C13 C14 . . . . -1.1(6) no
    C12 C13 C14 C15 . . . . 0.5(5) no
    C13 C14 C15 C10 . . . . 0.1(5) no
    N5 C16 C17 C18 . . . . -176.6(3) no
    C21 C16 C17 C18 . . . . 1.4(5) no
    N5 C16 C21 C20 . . . . 176.7(3) no
    C17 C16 C21 C20 . . . . -1.3(5) no
    C16 C17 C18 C19 . . . . -0.3(6) no
    C17 C18 C19 C20 . . . . -0.8(6) no
    C18 C19 C20 C21 . . . . 0.9(6) no
    C19 C20 C21 C16 . . . . 0.1(5) no
    C3 C22 C26 N25 . . . . -178.3(2) no
    C23 C22 C26 C27 . . . . 178.4(3) no
    C3 C22 C26 C27 . . . . 0.2(5) no
    C23 C22 C26 N25 . . . . 0.0(3) no
    C26 C22 C23 N24 . . . . 0.0(3) no
    C3 C22 C23 N24 . . . . 178.4(2) no
    N25 C26 C27 C28 . . . . 1.7(4) no
    N25 C26 C27 C32 . . . . -174.9(3) no
    C22 C26 C27 C28 . . . . -176.6(3) no
    C22 C26 C27 C32 . . . . 6.8(5) no
    C32 C27 C28 C29 . . . . -2.8(5) no
    C26 C27 C32 C31 . . . . -179.3(3) no
    C26 C27 C28 C29 . . . . -179.7(3) no
    C28 C27 C32 C31 . . . . 4.0(5) no
    C27 C28 C29 C30 . . . . -1.1(5) no
    C28 C29 C30 C31 . . . . 3.8(5) no
    C28 C29 C30 Cl1 . . . . -176.9(3) no
    C29 C30 C31 C32 . . . . -2.6(5) no
    Cl1 C30 C31 C32 . . . . 178.1(3) no
    C30 C31 C32 C27 . . . . -1.4(6) no
    N24 C33 C34 C35 . . . . -178.1(3) no
    C38 C33 C34 C35 . . . . -0.4(6) no
    N24 C33 C38 C37 . . . . 177.6(3) no
    C34 C33 C38 C37 . . . . -0.2(5) no
    C33 C34 C35 C36 . . . . 0.1(7) no
    C34 C35 C36 C37 . . . . 0.8(7) no
    C35 C36 C37 C38 . . . . -1.4(6) no
    C36 C37 C38 C33 . . . . 1.2(6) no
    N2' C1' C7' C6' . . . . -79.5(3) no
    N2' C1' C7' C8' . . . . 33.6(2) no
    C39' C1' C7' C6' . . . . 157.1(3) no
    C39' C1' C7' C8' . . . . -89.8(3) no
    N2' C1' C39' O40' . . . . 158.6(2) no
    N2' C1' C39' O43' . . . . -21.4(4) no
    C7' C1' C39' O40' . . . . -87.0(3) no
    C7' C1' C39' O43' . . . . 93.0(4) no
    N2' C3' C8' C4' . . . . 102.3(2) no
    N2' C3' C8' C7' . . . . -11.3(3) no
    C22' C3' C8' C4' . . . . -18.1(3) no
    C22' C3' C8' C7' . . . . -131.7(2) no
    N2' C3' C22' C23' . . . . -24.9(3) no
    N2' C3' C22' C26' . . . . 167.8(2) no
    C8' C3' C22' C23' . . . . 91.4(3) no
    C8' C3' C22' C26' . . . . -75.9(3) no
    O45' C4' C8' C3' . . . . 83.4(3) no
    O45' C4' C8' C7' . . . . -163.2(3) no
    N5' C4' C8' C3' . . . . -96.8(3) no
    N5' C4' C8' C7' . . . . 16.6(3) no
    O44' C6' C7' C1' . . . . -58.5(4) no
    O44' C6' C7' C8' . . . . -172.6(3) no
    N5' C6' C7' C1' . . . . 122.3(2) no
    N5' C6' C7' C8' . . . . 8.2(3) no
    C1' C7' C8' C3' . . . . -13.5(3) no
    C1' C7' C8' C4' . . . . -133.1(2) no
    C6' C7' C8' C3' . . . . 104.9(2) no
    C6' C7' C8' C4' . . . . -14.8(3) no
    N2' C9' C10' C11' . . . . 111.5(4) no
    N2' C9' C10' C15' . . . . -65.9(5) no
    C9' C10' C11' C12' . . . . -178.2(4) no
    C15' C10' C11' C12' . . . . -0.8(6) no
    C9' C10' C15' C14' . . . . 178.0(4) no
    C11' C10' C15' C14' . . . . 0.5(6) no
    C10' C11' C12' C13' . . . . 0.3(7) no
    C11' C12' C13' C14' . . . . 0.6(7) no
    C12' C13' C14' C15' . . . . -0.8(7) no
    C13' C14' C15' C10' . . . . 0.3(6) no
    N5' C16' C17' C18' . . . . -179.5(3) no
    C21' C16' C17' C18' . . . . 0.7(4) no
    N5' C16' C21' C20' . . . . 179.0(3) no
    C17' C16' C21' C20' . . . . -1.2(5) no
    C16' C17' C18' C19' . . . . -0.3(5) no
    C17' C18' C19' C20' . . . . 0.3(6) no
    C18' C19' C20' C21' . . . . -0.7(6) no
    C19' C20' C21' C16' . . . . 1.2(6) no
    C3' C22' C23' N24' . . . . -169.6(2) no
    C26' C22' C23' N24' . . . . 0.0(3) no
    C3' C22' C26' N25' . . . . 169.3(2) no
    C3' C22' C26' C27' . . . . -6.0(4) no
    C23' C22' C26' N25' . . . . -0.4(3) no
    C23' C22' C26' C27' . . . . -175.6(2) no
    N25' C26' C27' C28' . . . . -46.2(4) no
    N25' C26' C27' C32' . . . . 134.3(3) no
    C22' C26' C27' C28' . . . . 128.7(3) no
    C22' C26' C27' C32' . . . . -50.8(4) no
    C26' C27' C28' C29' . . . . 179.9(4) no
    C32' C27' C28' C29' . . . . -0.6(6) no
    C26' C27' C32' C31' . . . . -177.3(3) no
    C28' C27' C32' C31' . . . . 3.1(5) no
    C27' C28' C29' C30' . . . . -3.0(7) no
    C28' C29' C30' Cl1' . . . . -176.5(4) no
    C28' C29' C30' C31' . . . . 4.2(7) no
    Cl1' C30' C31' C32' . . . . 178.9(3) no
    C29' C30' C31' C32' . . . . -1.8(6) no
    C30' C31' C32' C27' . . . . -2.0(6) no
    N24' C33' C34' C35' . . . . -179.4(4) no
    C38' C33' C34' C35' . . . . -2.1(6) no
    N24' C33' C38' C37' . . . . -179.4(4) no
    C34' C33' C38' C37' . . . . 3.3(6) no
    C33' C34' C35' C36' . . . . -1.5(7) no
    C34' C35' C36' C37' . . . . 3.7(7) no
    C35' C36' C37' C38' . . . . -2.5(7) no
    C36' C37' C38' C33' . . . . -1.0(7) no
loop_
    _geom_hbond_atom_site_label_D
    _geom_hbond_atom_site_label_H
    _geom_hbond_atom_site_label_A
    _geom_hbond_site_symmetry_A
    _geom_hbond_distance_DH
    _geom_hbond_distance_HA
    _geom_hbond_distance_DA
    _geom_hbond_angle_DHA
    _geom_hbond_publ_flag
    C7 H7 O44' . 0.98 2.45 3.311(3) 146 yes
    C42' H42A Cl1' 2_675 0.96 2.76 3.707(10) 170 yes
    C14' H14' Cg1 . 0.93 2.79 3.653(4) 154 yes
    C17' H17' Cg2 2_665 0.93 2.95 3.738(4) 143 yes
    C29 H29 Cg1 2_656 0.93 2.87 3.633(3) 140 yes
    C42' H42B Cg3 1_655 0.96 2.80 3.866(9) 153 yes
data_global
_journal_date_recd_electronic     2011-12-05
_journal_date_accepted     2012-01-19
_journal_name_full     'Acta Crystallographica, Section E'
_journal_year     2012
_journal_volume     68
_journal_issue      2
_journal_page_first     o552
_journal_page_last     o552
_journal_paper_category     QO
_journal_paper_doi     10.1107/S1600536812002450
_journal_coeditor_code     SU2345
_publ_contact_author_name     'S. Aravindhan'
_publ_contact_author_address
;
Department of Physics,
Presidency College,
Chennai 600 005
India
;
_publ_contact_author_email     'aravindhanpresidency@gmail.com'
_publ_contact_author_fax     ?
_publ_contact_author_phone     '9443203449'
_publ_section_title
;\
Ethyl
2-benzyl-3-[3-(4-chlorophenyl)-1-phenyl-1<i>H</i>-pyrazol-4-yl]-4,6-dioxo-5-\
phenyloctahydropyrrolo[3,4-<i>c</i>]pyrrole-1-carboxylate
;
loop_
    _publ_author_name
    _publ_author_footnote
    _publ_author_address
    'Kamatchi, P.' .
;
Department of Chemistry,
Bharathi Women's College,
Chennai 600 108,
India
;
    'Jagadeesan, G.' .
;
Department of Physics
Presidency College
Chennai 600 005
India
;
    'Pramesh, M.' .
;
Organic Chemistry Laboratory,
CLRI,
Chennai 600 020,
India
;
    'Perumal, P. T.' .
;
Organic Chemistry Laboratory,
CLRI,
Chennai 600 020,
India
;
    'Aravindhan, S.' .
;
Department of Physics
Presidency College
Chennai 600 005
India
;
