# Supplementary material for: Ethyl 2-benzyl-3-[3-(4-chloro­phen­yl)-1-phenyl-1H-pyrazol-4-yl]-4,6-dioxo-5-phenyl­octa­hydro­pyrrolo­[3,4-c]pyrrole-1-carboxyl­ate
Source: Acta Crystallogr Sect E Struct Rep Online. 2012 Jan 31;68(Pt 2):o552. doi: 10.1107/S1600536812002450 (PMC3275287; doi:10.1107/S1600536812002450)
Supplement: Supplementary file 2 [file e-68-0o552-Isup2.hkl]

#
# h,k,l, Fc-squared, Fo-squared, sigma(Fo-squared) and status flag
#
data_I
_shelx_title ' I         P -1         R   0.07'
_shelx_refln_list_code          4
_shelx_F_calc_maximum      240.50
_exptl_crystal_F_000      1320.00
_reflns_d_resolution_high  0.7257
 
loop_
 _symmetry_equiv_pos_as_xyz
 'x, y, z'
 '-x, -y, -z'
 
_cell_length_a    12.8293
_cell_length_b    13.3467
_cell_length_c    22.0754
_cell_angle_alpha  83.897
_cell_angle_beta   81.585
_cell_angle_gamma  62.213
 
_shelx_F_squared_multiplier     1.000
 
loop_
 _refln_index_h
 _refln_index_k
 _refln_index_l
 _refln_F_squared_calc
 _refln_F_squared_meas
 _refln_F_squared_sigma
 _refln_observed_status
   2   0   0      307.06      309.95      7.19 o
   3   0   0     4315.34     4412.53     31.82 o
   4   0   0      125.95      232.76      3.64 o
   5   0   0     2689.93     2798.59     26.68 o
   6   0   0     1096.67     1269.34     26.14 o
   7   0   0     1238.52     1349.77     17.77 o
   8   0   0       89.69       82.69      8.64 o
   9   0   0      129.23      116.42     19.33 o
  10   0   0       80.56       65.80     18.65 o
  11   0   0        2.78       -4.60     18.12 o
  12   0   0        7.56       10.14     18.96 o
  13   0   0       13.76       32.65     21.59 o
  14   0   0       16.75       31.82     24.30 o
 -13   1   0        0.13        9.28     22.08 o
 -12   1   0       10.94       -1.05     19.96 o
 -11   1   0      128.60      127.43     24.26 o
 -10   1   0       42.50       26.27     22.17 o
  -9   1   0     1617.45     1600.15     35.09 o
  -8   1   0       15.63       13.34      3.12 o
  -7   1   0      117.30      126.62     17.65 o
  -6   1   0        6.73        2.72      2.82 o
  -5   1   0      141.42      218.06      4.15 o
  -4   1   0      505.48      572.03     30.88 o
  -3   1   0       22.92       26.64      4.40 o
  -2   1   0    28152.10    26849.63    267.48 o
  -1   1   0        8.58        9.09      1.32 o
   2   1   0      188.81      128.21      3.11 o
   3   1   0     9995.11    10683.40     36.65 o
   4   1   0      699.23      638.61     12.36 o
   5   1   0       35.76       24.93      3.80 o
   6   1   0        0.33       -2.85      5.88 o
   7   1   0       36.51       56.07      6.72 o
   8   1   0      145.09      102.30      6.91 o
   9   1   0        8.93        0.35      7.15 o
  10   1   0      597.34      610.91     26.15 o
  11   1   0       95.59       75.86     21.41 o
  12   1   0       69.20       45.36     22.50 o
  13   1   0        6.36       14.07     19.21 o
  14   1   0        6.66       -0.94     24.19 o
 -13   2   0       31.96       58.38     27.22 o
 -12   2   0       10.04       21.41     23.80 o
 -11   2   0       81.60       54.84     21.90 o
 -10   2   0      485.83      352.44     26.74 o
  -9   2   0     1304.65     1384.10     33.63 o
  -8   2   0       33.66       74.94     16.85 o
  -7   2   0      467.81      490.14     20.39 o
  -6   2   0      491.09      469.88     18.06 o
  -5   2   0        1.00       15.79     12.87 o
  -4   2   0      104.23      128.41     11.79 o
  -3   2   0     1008.25     1017.42     11.04 o
  -2   2   0     1281.32     1411.73     13.35 o
  -1   2   0     1176.06      947.53      8.83 o
   0   2   0     3080.40     2716.28     11.50 o
   1   2   0      631.30      243.65      2.49 o
   2   2   0     3995.07     4112.84     24.05 o
   3   2   0     6747.36     6931.87     23.86 o
   4   2   0     3400.67     3346.89     12.98 o
   5   2   0     2354.62     2719.57     22.98 o
   6   2   0     1324.24     1418.43     24.47 o
   7   2   0     2337.91     2879.61     19.88 o
   8   2   0      781.74      801.50     13.86 o
   9   2   0      611.89      608.79     14.16 o
  10   2   0      743.80      639.89     45.16 o
  11   2   0       36.05       21.34     17.95 o
  12   2   0      229.56      254.55     24.21 o
  13   2   0        5.14        9.04     22.99 o
  14   2   0        4.67        6.03     20.42 o
 -12   3   0      133.53      124.66     24.06 o
 -11   3   0       46.55       44.08     23.39 o
 -10   3   0      236.17      275.86     25.77 o
  -9   3   0       65.48      122.46     20.01 o
  -8   3   0       68.67       84.66     18.50 o
  -7   3   0      434.23      465.63     21.59 o
  -6   3   0      336.41      284.52     17.52 o
  -5   3   0     1138.56     1110.79     23.71 o
  -4   3   0     1847.98     2078.91     44.97 o
  -3   3   0     1175.64     1098.71     13.98 o
  -2   3   0      202.78      180.71      3.33 o
  -1   3   0     5268.77     6196.43     29.03 o
   0   3   0     1358.28     1673.43      9.12 o
   1   3   0        9.10        9.89      1.48 o
   2   3   0       49.21       42.68      2.69 o
   3   3   0      393.38      420.63      3.05 o
   4   3   0      874.40      766.99      5.45 o
   5   3   0      131.02      171.66      6.88 o
   6   3   0    11326.22    12766.41     56.61 o
   7   3   0      816.34      741.98     32.22 o
   8   3   0      855.12      828.90     14.93 o
   9   3   0       53.89       26.05      9.41 o
  10   3   0      227.78      200.98     12.64 o
  11   3   0      477.60      516.91     16.78 o
  12   3   0       11.74       38.62     22.13 o
  13   3   0        0.34       -1.43     22.67 o
  14   3   0        0.05       13.89     24.54 o
  15   3   0       30.78       11.84     21.84 o
 -12   4   0        0.41       -9.01     22.05 o
 -11   4   0       26.71       34.83     23.18 o
 -10   4   0       10.59       12.11     22.11 o
  -9   4   0      227.23      278.99     24.84 o
  -8   4   0      148.36      199.93     21.76 o
  -7   4   0      541.11      454.54     22.51 o
  -6   4   0      447.61      449.91     20.79 o
  -5   4   0      198.86      184.19     11.20 o
  -4   4   0        0.38        4.28      8.69 o
  -3   4   0     1041.41     1182.11     16.04 o
  -2   4   0     4152.48     3782.95     31.29 o
  -1   4   0      258.63      206.50      3.29 o
   0   4   0      948.50      929.79      7.40 o
   1   4   0      683.91      785.38      5.23 o
   2   4   0      306.36      446.59      6.40 o
   3   4   0     2079.44     2150.49     17.16 o
   4   4   0       55.40       25.11      2.57 o
   5   4   0     1819.46     1727.59     15.81 o
   6   4   0     3542.79     3690.17     17.42 o
   7   4   0       18.48       13.14      7.78 o
   8   4   0      121.86      150.46     12.99 o
   9   4   0       20.70       20.00     10.12 o
  10   4   0       69.55       56.26     11.43 o
  11   4   0       62.55       65.22     13.46 o
  12   4   0      224.20      205.23     18.57 o
  13   4   0       10.92      -13.37     21.20 o
  14   4   0       24.99       14.42     23.66 o
  15   4   0       11.81       18.97     25.91 o
 -11   5   0        7.43       12.38     25.71 o
 -10   5   0      163.68      172.34     26.59 o
  -9   5   0        0.90        2.73     21.01 o
  -8   5   0       31.83       17.27     17.57 o
  -7   5   0       23.95       16.51     18.70 o
  -6   5   0     1332.49     1330.94     30.86 o
  -5   5   0       74.36       78.32     11.41 o
  -4   5   0      772.07      817.71     16.11 o
  -3   5   0      837.81      903.04     31.31 o
  -2   5   0       24.45       27.29      3.32 o
  -1   5   0      577.26      660.43      5.66 o
   0   5   0       28.41       41.44      2.90 o
   1   5   0     5739.63     6012.66     34.53 o
   2   5   0        3.49        3.79      2.01 o
   3   5   0       99.60      108.99      3.59 o
   4   5   0     2933.09     3581.01     25.99 o
   5   5   0      157.31      324.38      5.06 o
   6   5   0      837.73      868.02     13.70 o
   7   5   0        8.08        7.63      5.17 o
   8   5   0       25.20       20.57      5.86 o
   9   5   0     1045.54     1101.26     19.02 o
  10   5   0       23.82        4.37     11.34 o
  11   5   0       12.76       -7.91     13.01 o
  12   5   0       42.31       37.25     15.93 o
  13   5   0       34.41       48.00     15.28 o
  14   5   0       15.81       31.37     20.90 o
  15   5   0      119.73      131.49     27.49 o
 -10   6   0        0.21       -7.13     20.66 o
  -9   6   0        1.07        5.50     22.43 o
  -8   6   0        1.76       -8.60     20.60 o
  -7   6   0      126.09      122.24     20.28 o
  -6   6   0        1.91       -6.60     15.85 o
  -5   6   0        1.18        5.16     12.21 o
  -4   6   0       51.35       56.46     10.79 o
  -3   6   0     1033.81      962.83     17.27 o
  -2   6   0      165.31      153.13      4.79 o
  -1   6   0      169.39      214.51      5.38 o
   0   6   0       74.31       68.25      3.46 o
   1   6   0     1238.11     1385.17     11.75 o
   2   6   0     5065.79     5349.61     33.95 o
   3   6   0     1759.01     1492.12      7.58 o
   4   6   0     4514.77     4881.41     17.09 o
   5   6   0       20.14       12.87      3.18 o
   6   6   0       74.45       93.99      5.27 o
   7   6   0     1029.70     1210.11     19.27 o
   8   6   0        4.15       -4.98      6.50 o
   9   6   0      523.33      493.01      9.96 o
  10   6   0      326.41      314.60      9.59 o
  11   6   0     1091.02     1100.57     41.43 o
  12   6   0        0.75       -0.66      8.82 o
  13   6   0      350.81      351.56     18.61 o
  14   6   0       11.65       -0.83      9.99 o
  15   6   0       19.69       21.48     12.22 o
  16   6   0       26.74       35.37     27.02 o
 -10   7   0        6.33       -0.51     25.27 o
  -9   7   0       41.42       22.38     23.50 o
  -8   7   0       49.20       26.31     19.31 o
  -7   7   0      238.88      186.49     23.21 o
  -6   7   0        1.34      -15.71     19.26 o
  -5   7   0      433.38      392.99     16.97 o
  -4   7   0      164.50      105.81     13.87 o
  -3   7   0        1.65        0.23     10.67 o
  -2   7   0      101.30      129.37      4.90 o
  -1   7   0       81.61       74.80      4.89 o
   0   7   0     1419.95     1525.26     13.29 o
   1   7   0       22.46       27.15      3.02 o
   2   7   0       67.66       68.86      4.49 o
   3   7   0     1622.89     1890.11     21.23 o
   4   7   0      447.58      434.74      5.15 o
   5   7   0      590.77      640.41     10.40 o
   6   7   0       74.33       90.78      3.90 o
   7   7   0      354.58      372.51      8.02 o
   8   7   0       12.89        6.27      5.76 o
   9   7   0        3.76       11.36      6.43 o
  10   7   0      636.79      586.55     13.33 o
  11   7   0       26.75       17.00      9.40 o
  12   7   0      136.74      122.93      9.87 o
  13   7   0       64.77       75.96      9.93 o
  14   7   0      118.25      103.81     11.10 o
  15   7   0       15.46        6.61     16.82 o
  16   7   0        7.61      -18.70     25.81 o
  -9   8   0        2.88       -4.26     24.45 o
  -8   8   0        0.97       20.16     19.87 o
  -7   8   0        5.29       -4.53     20.94 o
  -6   8   0      171.21      172.80     23.07 o
  -5   8   0       61.13       51.52     13.54 o
  -4   8   0        0.70       17.99     14.01 o
  -3   8   0     1537.77     1530.47     88.95 o
  -2   8   0        7.60        1.73      4.91 o
  -1   8   0       32.65       28.90      5.28 o
   0   8   0        0.83        2.93      4.00 o
   1   8   0       41.35       47.50      4.02 o
   2   8   0       60.12       66.89      7.11 o
   3   8   0      151.40      169.76      5.83 o
   4   8   0       24.86       41.01      3.74 o
   5   8   0      127.11      159.67      4.68 o
   6   8   0       53.69       66.56      4.12 o
   7   8   0      499.80      537.32      9.54 o
   8   8   0       29.71       42.55      6.43 o
   9   8   0      489.90      550.61     25.98 o
  10   8   0        3.74       -7.22      7.22 o
  11   8   0       83.04      106.57      8.90 o
  12   8   0      338.98      331.19     11.03 o
  13   8   0      119.79      109.48     11.56 o
  14   8   0        1.14        8.13     23.97 o
  15   8   0       26.00       45.28     26.17 o
  -8   9   0        8.06       12.29     22.09 o
  -7   9   0      143.01      154.06     25.70 o
  -6   9   0       33.02       27.61     20.93 o
  -5   9   0      156.71      118.95     22.66 o
  -4   9   0       68.41       77.17     13.86 o
  -3   9   0      160.83      145.92     15.08 o
  -2   9   0     1068.43     1141.21     24.29 o
  -1   9   0       36.08       22.37      8.29 o
   0   9   0      204.78      211.96      9.37 o
   1   9   0       31.73       27.28      4.30 o
   2   9   0      258.75      235.98      9.54 o
   3   9   0       14.79       15.34      7.50 o
   4   9   0        7.66       19.88      4.79 o
   5   9   0       16.39       12.49      3.87 o
   6   9   0      625.50      655.91     11.27 o
   7   9   0        5.94       16.89      4.39 o
   8   9   0      109.08      134.02      7.69 o
   9   9   0       60.46       48.31     10.55 o
  10   9   0      946.36     1030.05     35.75 o
  11   9   0      369.94      363.71     17.70 o
  12   9   0       89.61       88.93      8.69 o
  13   9   0        2.03       10.88     13.97 o
  14   9   0       11.50        8.51     14.58 o
  15   9   0       19.64        0.72     14.62 o
  16   9   0       37.72       30.81     14.78 o
  -7  10   0       72.45       78.13     23.24 o
  -6  10   0       48.44       37.15     22.44 o
  -5  10   0       21.12       26.73     15.80 o
  -4  10   0       32.51       20.09     14.50 o
  -3  10   0       24.92       16.00     12.67 o
  -2  10   0       12.13       12.87     13.58 o
  -1  10   0     1215.15     1192.10     16.01 o
   0  10   0        1.20        0.85      9.34 o
   1  10   0        1.00        7.73      4.98 o
   2  10   0       94.32       91.13      9.77 o
   3  10   0      314.91      323.97     16.67 o
   4  10   0       28.43       12.84      8.52 o
   5  10   0      586.55      603.79     14.67 o
   6  10   0       37.58       28.15      6.27 o
   7  10   0      283.46      243.19      9.16 o
   8  10   0      656.98      703.46     17.14 o
   9  10   0       52.17       74.75     10.84 o
  10  10   0      125.33       99.18      8.91 o
  11  10   0        4.04        4.77      8.07 o
  12  10   0       10.34       25.53     13.82 o
  13  10   0       28.71       50.37     14.94 o
  14  10   0        5.10       -0.97     13.78 o
  15  10   0       18.55       35.38     14.63 o
  16  10   0        6.51      -10.18     18.97 o
  17  10   0       26.18      -15.21     33.14 o
  -6  11   0        1.31       13.96     21.84 o
  -5  11   0        9.16       12.67     15.46 o
  -4  11   0        2.65        2.92     14.73 o
  -3  11   0       36.29       36.14     13.91 o
  -2  11   0        8.59        7.40     14.22 o
  -1  11   0       10.79       12.12     13.17 o
   0  11   0       25.07       16.54      9.63 o
   1  11   0      299.61      260.98     10.91 o
   2  11   0        6.13        9.59      9.21 o
   3  11   0      777.81      736.53     15.89 o
   4  11   0       10.01       18.09      9.81 o
   5  11   0       10.94        5.40      9.61 o
   6  11   0      116.09      127.40      7.67 o
   7  11   0       19.79       37.68      7.13 o
   8  11   0      359.18      366.92     12.38 o
   9  11   0        0.93       -4.26     13.54 o
  10  11   0       95.36       87.25     14.89 o
  11  11   0        6.95        5.69     14.00 o
  12  11   0      149.77      105.42     15.00 o
  13  11   0        4.70        4.51     14.38 o
  14  11   0       27.75       25.45     15.72 o
  15  11   0        0.61        4.56     15.61 o
  16  11   0        0.64       -5.25     17.46 o
  17  11   0        0.29       15.36     32.08 o
  -6  12   0        1.12        1.87     22.98 o
  -5  12   0       38.90       37.71     23.82 o
  -4  12   0       86.37       95.86     18.13 o
  -3  12   0       43.23       63.13     15.61 o
  -2  12   0        0.60        0.06     13.60 o
  -1  12   0       52.86       29.97     14.15 o
   0  12   0        0.86       10.06     13.78 o
   1  12   0      211.04      228.76     11.90 o
   2  12   0       83.35       85.88      9.85 o
   3  12   0       86.13       76.84     11.58 o
   4  12   0       62.61       41.65     11.23 o
   5  12   0      169.66      179.20     12.29 o
   6  12   0      373.70      376.92     37.24 o
   7  12   0        6.05       24.32     11.96 o
   8  12   0       26.37       12.32     12.22 o
   9  12   0       25.07       73.97     10.77 o
  10  12   0       12.72       18.31     14.58 o
  11  12   0      162.38      142.67     15.03 o
  12  12   0        3.18       -3.29     14.56 o
  13  12   0        6.03        7.10     14.76 o
  14  12   0        5.86       -5.42     15.24 o
  15  12   0        4.51        5.73     16.31 o
  16  12   0       32.98       27.84     18.47 o
  -5  13   0       29.15       32.85     27.29 o
  -4  13   0       16.19       22.16     25.12 o
  -3  13   0       13.86       27.96     17.49 o
  -2  13   0        0.11       -3.94     15.23 o
  -1  13   0       17.66       12.89     13.58 o
   0  13   0       12.22       29.74     14.23 o
   1  13   0        0.51       -0.70     12.66 o
   2  13   0      210.96      239.25     13.44 o
   3  13   0       43.06       38.28      9.62 o
   4  13   0        7.38       -2.61     10.92 o
   5  13   0      181.04      174.18     12.53 o
   6  13   0        1.49        7.33     10.88 o
   7  13   0       24.60       12.02     11.06 o
   8  13   0       15.09       27.83     12.90 o
   9  13   0        8.55       13.81     13.67 o
  10  13   0        4.50       15.50     30.88 o
  11  13   0        2.32        7.94     14.40 o
  12  13   0        0.71       15.05     14.25 o
  13  13   0        4.48       11.85     15.57 o
  14  13   0        9.02        9.55     15.81 o
  15  13   0       13.90       -6.35     16.43 o
  16  13   0        7.70       12.00     20.67 o
  -3  14   0        6.53       -2.66     23.36 o
  -2  14   0        5.81       15.02     15.78 o
  -1  14   0        0.42        2.74     15.11 o
   0  14   0       51.23       72.99     15.98 o
   1  14   0       67.95       43.95     14.21 o
   2  14   0        0.32        2.19     13.49 o
   3  14   0        0.41       -0.26     12.59 o
   4  14   0        5.61       -0.51     12.56 o
   5  14   0      120.83      133.43     25.48 o
   6  14   0       35.41       42.59     11.82 o
   7  14   0        1.30       -4.04     11.19 o
   8  14   0      230.90      227.92     14.98 o
   9  14   0        0.60       -5.46     13.03 o
  10  14   0       23.03       26.57     13.87 o
  11  14   0        0.53        6.18     20.55 o
  12  14   0        0.71       -6.48     14.83 o
  13  14   0        0.01       12.33     15.50 o
  14  14   0        0.03       15.22     17.54 o
  15  14   0        8.26        6.76     20.53 o
  16  14   0       12.33        0.61     22.90 o
  -1  15   0       96.65      114.70     26.45 o
   0  15   0       45.12       54.66     16.83 o
   1  15   0       53.25       60.96     16.23 o
   2  15   0        2.64        8.24     14.14 o
   3  15   0       35.49       20.26     18.94 o
   4  15   0        9.59        3.95     14.33 o
   5  15   0        0.79        0.43     22.48 o
   6  15   0       68.15       92.33     25.69 o
   7  15   0       22.09       44.05     24.24 o
   8  15   0        7.84       13.33     25.61 o
   9  15   0       29.49       46.55     26.75 o
  10  15   0        2.97        5.62     26.58 o
  11  15   0       44.01       63.71     30.16 o
  12  15   0       28.72        5.44     31.88 o
   2  16   0       56.22       60.08     22.87 o
   3  16   0        8.88       27.50     22.44 o
   4  16   0       21.98       45.65     21.27 o
   5  16   0        7.45        9.34     14.33 o
   6  16   0       60.28       76.55     25.81 o
   7  16   0       24.42       35.88     27.29 o
   8  16   0        0.87       15.33     27.53 o
   9  16   0       13.73        5.60     30.00 o
  10  16   0       10.66       14.35     30.59 o
  11  16   0        0.90        8.77     28.45 o
   4  17   0       25.12       44.76     24.01 o
   5  17   0       44.64       53.51     23.41 o
   6  17   0       63.86       70.51     18.48 o
   7  17   0        0.00        4.01     28.80 o
   8  17   0       15.80       15.41     27.79 o
   9  17   0       15.32       29.06     32.24 o
   7  18   0       37.88       34.59     22.67 o
  -8 -17   1        7.01      -16.60     29.21 o
  -7 -17   1        5.41        0.40     28.59 o
  -6 -17   1        4.85       -3.41     16.03 o
  -5 -17   1       26.67       26.32     20.25 o
  -4 -17   1        9.04        5.48     19.93 o
 -10 -16   1        3.09        4.79     30.71 o
  -9 -16   1       22.41       31.63     30.89 o
  -8 -16   1        6.92       -0.03     28.98 o
  -7 -16   1       23.88       11.38     25.57 o
  -6 -16   1       11.81       15.25     25.77 o
  -5 -16   1        2.64        2.08     15.43 o
  -4 -16   1        2.83       -2.55     14.29 o
  -3 -16   1        1.61       13.95     20.98 o
  -2 -16   1       19.50       44.17     24.32 o
 -12 -15   1        7.06       31.20     31.20 o
 -11 -15   1        9.86       13.56     29.49 o
 -10 -15   1        9.71       11.50     25.50 o
  -9 -15   1        2.01       11.16     28.34 o
  -8 -15   1        0.13       32.62     28.04 o
  -7 -15   1       24.49       19.82     26.25 o
  -6 -15   1       21.66        6.66     25.32 o
  -5 -15   1        1.33        4.16     23.85 o
  -4 -15   1       61.07       66.31     14.75 o
  -3 -15   1        1.11        3.88     11.27 o
  -2 -15   1        0.06       -1.73     14.28 o
  -1 -15   1       16.00       33.72     19.70 o
   0 -15   1       61.06       86.42     24.66 o
 -14 -14   1        2.25       11.48     19.26 o
 -13 -14   1        3.74       14.97     15.19 o
 -12 -14   1        0.12        2.66     14.67 o
 -11 -14   1        7.25       -4.37     18.75 o
 -10 -14   1       35.30       29.39     13.45 o
  -9 -14   1       29.88       34.47     24.47 o
  -8 -14   1       45.51       68.11     28.05 o
  -7 -14   1        0.03        3.19     25.67 o
  -6 -14   1       13.95       21.57     22.95 o
  -5 -14   1      103.69      117.83     24.77 o
  -4 -14   1        1.34       -0.94     21.23 o
  -3 -14   1       44.10       41.71     13.85 o
  -2 -14   1       21.26       22.34     10.28 o
  -1 -14   1        3.91       -0.94     13.58 o
   0 -14   1       35.20       58.21     14.43 o
   1 -14   1        0.08       -4.41     15.45 o
   2 -14   1       26.35       37.30     17.55 o
   3 -14   1        8.39      -10.05     23.79 o
 -16 -13   1       26.57       37.35     20.31 o
 -15 -13   1        0.38       -8.12     17.02 o
 -14 -13   1        1.11        3.74     16.09 o
 -13 -13   1        9.95       13.60     14.96 o
 -12 -13   1       67.23       69.43     15.11 o
 -11 -13   1       43.40       37.52     14.31 o
 -10 -13   1      155.23      152.26     14.78 o
  -9 -13   1       71.78       37.27     12.93 o
  -8 -13   1        8.03        1.66     11.81 o
  -7 -13   1        7.34       10.07     10.79 o
  -6 -13   1       63.19       33.53     10.37 o
  -5 -13   1      105.89       88.39     11.18 o
  -4 -13   1        3.66       -6.38     10.34 o
  -3 -13   1       26.54       29.37      9.09 o
  -2 -13   1        1.61       10.92     13.26 o
  -1 -13   1       10.95        1.26     12.94 o
   0 -13   1       47.95       35.43     12.98 o
   1 -13   1       40.22       53.09     15.17 o
   2 -13   1        7.76        5.75     15.22 o
   3 -13   1        9.54       10.71     15.26 o
   4 -13   1       29.93       13.03     22.09 o
   5 -13   1      104.88      123.47     26.23 o
 -16 -12   1        3.81       17.22     17.98 o
 -15 -12   1       53.31       77.31     17.18 o
 -14 -12   1        9.50        5.90     15.13 o
 -13 -12   1       31.33       38.46     14.77 o
 -12 -12   1        0.16        1.81     13.85 o
 -11 -12   1       15.00       35.42     14.11 o
 -10 -12   1       36.45       31.49     13.82 o
  -9 -12   1      906.35      926.95     15.76 o
  -8 -12   1       35.84       23.92      8.85 o
  -7 -12   1      326.93      362.08     14.53 o
  -6 -12   1       44.87       31.32     10.48 o
  -5 -12   1       49.86       76.75     10.61 o
  -4 -12   1        4.24        1.35     10.18 o
  -3 -12   1        7.50        9.97     10.27 o
  -2 -12   1      156.82      123.91     10.15 o
  -1 -12   1       45.26       45.61     10.09 o
   0 -12   1      203.06      225.28     14.78 o
   1 -12   1        3.77        7.94     13.61 o
   2 -12   1       22.54       21.70     14.16 o
   3 -12   1        0.86       -0.02     15.49 o
   4 -12   1        1.98       19.04     16.90 o
   5 -12   1        0.72       11.86     22.88 o
   6 -12   1       48.61       71.81     27.05 o
 -17 -11   1        0.14        1.93     32.11 o
 -16 -11   1       12.55       11.50     17.48 o
 -15 -11   1        5.18       12.48     15.34 o
 -14 -11   1       34.85       34.15     15.46 o
 -13 -11   1       60.16       52.89     14.25 o
 -12 -11   1        0.05        7.51     14.25 o
 -11 -11   1      211.94      170.11     16.64 o
 -10 -11   1      157.00      209.46     57.19 o
  -9 -11   1      122.71      131.37     14.62 o
  -8 -11   1      177.18      261.38     10.48 o
  -7 -11   1        8.41        0.37      7.29 o
  -6 -11   1      244.24      242.84      8.31 o
  -5 -11   1      106.55      100.99     16.00 o
  -4 -11   1      593.19      536.26     13.58 o
  -3 -11   1      811.30      764.37     15.40 o
  -2 -11   1      233.55      199.85      9.99 o
  -1 -11   1       66.59       33.07     10.29 o
   0 -11   1        0.01       -1.45      9.56 o
   1 -11   1       60.39       54.91     14.17 o
   2 -11   1        0.12       -2.82     13.00 o
   3 -11   1       88.18       85.42     15.36 o
   4 -11   1       82.07       95.63     16.79 o
   5 -11   1        7.24        3.62     16.65 o
   6 -11   1        4.29       38.48     23.90 o
   7 -11   1        8.13       12.62     23.50 o
 -17 -10   1        3.36       -5.94     33.52 o
 -16 -10   1       28.74       19.30     17.16 o
 -15 -10   1        1.23        6.79     14.02 o
 -14 -10   1        0.61        1.13     14.52 o
 -13 -10   1       30.25       28.94     13.53 o
 -12 -10   1      129.24      113.02     14.48 o
 -11 -10   1       90.16       96.06     15.29 o
 -10 -10   1      580.84      611.86     24.07 o
  -9 -10   1       12.23       11.71      6.77 o
  -8 -10   1     1060.82     1286.17     55.46 o
  -7 -10   1        2.06        9.60      7.62 o
  -6 -10   1       10.20        1.71      4.36 o
  -5 -10   1      170.56      148.20      6.96 o
  -4 -10   1       29.54       21.64      8.17 o
  -3 -10   1       37.39       32.21      8.70 o
  -2 -10   1     1768.38     1825.58     23.88 o
  -1 -10   1      244.46      235.27      6.97 o
   0 -10   1      587.30      580.00     13.21 o
   1 -10   1      153.99      128.67     10.33 o
   2 -10   1        4.22        1.86     13.28 o
   3 -10   1      154.93      169.53     15.20 o
   4 -10   1       18.23        9.17     15.06 o
   5 -10   1        0.87       -1.11     13.83 o
   6 -10   1        0.00        9.61     14.64 o
   7 -10   1        0.02       -3.64     23.67 o
   8 -10   1       17.58       28.00     22.72 o
 -16  -9   1       15.02       15.53     14.56 o
 -15  -9   1       10.45        1.61     13.70 o
 -14  -9   1       27.43       20.11     14.76 o
 -13  -9   1      130.96      151.63     17.15 o
 -12  -9   1      245.00      219.62     15.20 o
 -11  -9   1        0.61        4.67      7.71 o
 -10  -9   1       78.48       61.07      7.90 o
  -9  -9   1      595.09      574.28     14.15 o
  -8  -9   1      144.98      147.67      7.15 o
  -7  -9   1      598.98      528.14     14.15 o
  -6  -9   1      330.67      292.41      8.12 o
  -5  -9   1       31.19       20.46      4.04 o
  -4  -9   1      244.77      283.90      5.85 o
  -3  -9   1      138.96      215.11      9.32 o
  -2  -9   1      523.68      542.14     11.52 o
  -1  -9   1        3.00        1.56      4.39 o
   0  -9   1       64.72       79.82      5.89 o
   1  -9   1      120.00      121.51      9.08 o
   2  -9   1       41.90       53.50      8.96 o
   3  -9   1      335.56      248.56     22.03 o
   4  -9   1      225.15      235.85     15.88 o
   5  -9   1      515.20      525.61     43.43 o
   6  -9   1       28.29       30.31     15.97 o
   7  -9   1       80.34      102.29     21.39 o
   8  -9   1        7.53        3.06     24.59 o
 -15  -8   1       14.98       -1.99     25.97 o
 -14  -8   1      170.83      197.83     27.98 o
 -13  -8   1      202.87      218.33     27.82 o
 -12  -8   1       47.75       70.37     10.98 o
 -11  -8   1      180.98      133.84     10.28 o
 -10  -8   1      108.09      110.22     12.86 o
  -9  -8   1       46.49       21.88      6.37 o
  -8  -8   1       37.72       38.24      6.02 o
  -7  -8   1       46.82       44.23      5.85 o
  -6  -8   1     2247.65     2257.42     34.19 o
  -5  -8   1       35.35       32.64      3.73 o
  -4  -8   1        8.30        3.30      2.90 o
  -3  -8   1     1606.81     1722.21     19.49 o
  -2  -8   1        3.44       -0.18      3.88 o
  -1  -8   1     1285.95     1146.85      8.66 o
   0  -8   1       49.49       58.75      5.78 o
   1  -8   1      472.10      322.02      6.99 o
   2  -8   1       62.54       60.74      5.39 o
   3  -8   1        0.04        1.85      7.02 o
   4  -8   1        7.72       14.99     13.57 o
   5  -8   1       22.09       16.65     12.94 o
   6  -8   1        4.76        8.10     14.39 o
   7  -8   1      115.21      122.41     20.85 o
   8  -8   1       97.06      115.39     24.33 o
   9  -8   1       20.14        6.18     23.80 o
 -16  -7   1        6.71       13.38     23.70 o
 -15  -7   1        4.66       -2.47     17.26 o
 -14  -7   1        1.61       -4.52     16.07 o
 -13  -7   1        5.83        1.05      8.92 o
 -12  -7   1      102.11       73.55     10.89 o
 -11  -7   1      271.68      291.99     11.04 o
 -10  -7   1      165.86      158.67      9.65 o
  -9  -7   1      570.52      524.12     11.54 o
  -8  -7   1       78.36       79.92     10.35 o
  -7  -7   1      108.30      115.88      5.72 o
  -6  -7   1      495.23      617.09     16.24 o
  -5  -7   1       54.35       68.24      4.18 o
  -4  -7   1     1102.38     1101.95      8.38 o
  -3  -7   1       22.37       25.70      2.96 o
  -2  -7   1     1923.89     2231.06     12.62 o
  -1  -7   1        1.06        5.03      3.00 o
   0  -7   1      633.50      584.65      8.34 o
   1  -7   1     1774.85     1618.80     15.55 o
   2  -7   1      394.41      425.14     14.80 o
   3  -7   1      525.71      463.86      9.55 o
   4  -7   1      462.55      387.80     15.67 o
   5  -7   1       12.02       15.17     12.35 o
   6  -7   1       21.74       -0.48     13.59 o
   7  -7   1      150.69      146.09     20.33 o
   8  -7   1       59.71       78.00     22.61 o
   9  -7   1        1.79       20.65     21.41 o
  10  -7   1        1.49       14.92     21.51 o
 -15  -6   1       28.75       44.26     22.30 o
 -14  -6   1       56.28       67.37     16.61 o
 -13  -6   1       12.77       11.23     15.23 o
 -12  -6   1       34.20       25.86     14.44 o
 -11  -6   1        8.03        8.09      7.81 o
 -10  -6   1       56.87       50.02      7.36 o
  -9  -6   1        0.01        6.44      6.05 o
  -8  -6   1        0.53       -0.53      4.96 o
  -7  -6   1     2045.04     2315.68     67.34 o
  -6  -6   1     1183.37     1367.04     26.41 o
  -5  -6   1     2674.88     2874.33     21.16 o
  -4  -6   1      667.87     1088.96      8.57 o
  -3  -6   1      149.32      280.11      6.42 o
  -2  -6   1     2353.97     2230.21     11.67 o
  -1  -6   1        0.02        4.32      2.43 o
   0  -6   1       67.35       83.94      3.42 o
   1  -6   1     1703.92     1656.47     15.77 o
   2  -6   1     1249.03     1424.47     18.34 o
   3  -6   1       21.05       34.95      5.85 o
   4  -6   1      778.62      707.52     32.23 o
   5  -6   1        0.89       -2.70     12.23 o
   6  -6   1        6.94       11.34     12.72 o
   7  -6   1      165.21      122.15     20.79 o
   8  -6   1        1.30        5.83     17.45 o
   9  -6   1       98.02       94.40     21.17 o
  10  -6   1       26.87       14.91     22.17 o
 -15  -5   1       14.10       37.06     25.45 o
 -14  -5   1        4.04       10.10     21.22 o
 -13  -5   1        4.29        2.47     14.50 o
 -12  -5   1      231.90      232.36     15.26 o
 -11  -5   1        0.92        4.65     12.43 o
 -10  -5   1      305.81      314.06     15.57 o
  -9  -5   1      441.57      500.87     14.00 o
  -8  -5   1      608.72      594.78     37.69 o
  -7  -5   1      503.37      532.97      8.75 o
  -6  -5   1      280.39      322.26      7.55 o
  -5  -5   1      746.39     1053.50     15.58 o
  -4  -5   1        9.87       10.95      2.02 o
  -3  -5   1     4057.86     3403.50     14.64 o
  -2  -5   1     1505.72     1477.61     13.59 o
  -1  -5   1       40.66       39.24      2.43 o
   0  -5   1     1627.61     1505.73     17.07 o
   1  -5   1      342.17      452.32      4.98 o
   2  -5   1      170.40      158.07      3.63 o
   3  -5   1       11.63       18.57      4.18 o
   4  -5   1      867.98      858.66     40.63 o
   5  -5   1     1475.72     1467.31     48.42 o
   6  -5   1      217.76      203.86     19.01 o
   7  -5   1       20.02       24.12     18.27 o
   8  -5   1       70.12       42.31     19.70 o
   9  -5   1       20.52        7.79     18.64 o
  10  -5   1        0.48        6.94     20.92 o
  11  -5   1        4.49      -12.12     24.88 o
 -15  -4   1        5.58      -19.02     26.08 o
 -14  -4   1       33.70        9.87     23.47 o
 -13  -4   1       13.54        8.24     14.39 o
 -12  -4   1       83.57      108.68     14.03 o
 -11  -4   1      491.48      489.85     18.67 o
 -10  -4   1      223.82      267.24     13.68 o
  -9  -4   1       32.76       18.25      9.82 o
  -8  -4   1     1333.50     1209.57     16.87 o
  -7  -4   1      400.33      409.97     12.90 o
  -6  -4   1       12.55       13.49      7.01 o
  -5  -4   1     4636.53     4506.64     25.76 o
  -4  -4   1        3.73       19.57      7.17 o
  -3  -4   1     1587.88     2092.80     13.46 o
  -2  -4   1        8.08        4.84      1.67 o
  -1  -4   1      352.62      307.76      5.61 o
   0  -4   1     1630.80     1262.94      7.47 o
   1  -4   1      779.05      751.10     15.79 o
   2  -4   1       95.58       70.26      2.75 o
   3  -4   1      199.57      268.50     10.06 o
   4  -4   1      354.18      497.51     17.83 o
   5  -4   1       21.01       15.81      9.89 o
   6  -4   1      307.31      306.15     18.71 o
   7  -4   1     1499.02     1351.84     31.45 o
   8  -4   1      885.80      905.67     28.05 o
   9  -4   1       87.58      132.83     19.55 o
  10  -4   1       30.37       26.35     21.10 o
  11  -4   1      223.82      272.21     28.27 o
  12  -4   1        6.21        5.23     23.36 o
 -15  -3   1        2.39        3.73     22.19 o
 -14  -3   1       73.05       88.10     25.55 o
 -13  -3   1        0.39       -4.19     21.94 o
 -12  -3   1      330.99      350.58     30.98 o
 -11  -3   1        3.94       19.58     13.11 o
 -10  -3   1        9.52        0.42     11.51 o
  -9  -3   1        1.30        0.10      9.34 o
  -8  -3   1     1057.95     1306.86     30.23 o
  -7  -3   1      458.93      434.55     11.15 o
  -6  -3   1      810.01      790.85     15.74 o
  -5  -3   1     3350.01     3370.25     20.98 o
  -4  -3   1     1179.40     1486.27     20.95 o
  -3  -3   1        0.57        1.96      1.62 o
  -2  -3   1    37882.26    38450.09    148.19 o
  -1  -3   1     1702.61     2033.38     14.51 o
   0  -3   1     1241.29     1398.33      5.81 o
   1  -3   1       58.70       42.89      2.05 o
   2  -3   1      434.56      621.29      9.61 o
   3  -3   1     4092.47     4310.42     24.22 o
   4  -3   1     1161.41     1357.66     50.51 o
   5  -3   1       22.01       27.76      9.10 o
   6  -3   1       33.05       53.43     14.49 o
   7  -3   1       16.03       32.72     16.14 o
   8  -3   1       42.42       31.04     18.79 o
   9  -3   1        7.95       82.15     20.73 o
  10  -3   1       35.62       19.18     19.24 o
  11  -3   1       25.72       17.08     22.99 o
  12  -3   1       75.64      112.36     24.67 o
 -14  -2   1        5.98       16.70     20.79 o
 -13  -2   1        0.23       -2.58     22.84 o
 -12  -2   1        4.62       16.39     18.91 o
 -11  -2   1       26.82        3.73     12.05 o
 -10  -2   1      169.38      238.18     58.16 o
  -9  -2   1       96.98       80.14     10.32 o
  -8  -2   1       16.79       18.47      8.74 o
  -7  -2   1        1.02        5.28      4.85 o
  -6  -2   1     1452.98     1446.26     18.46 o
  -5  -2   1       10.47        5.96      3.20 o
  -4  -2   1        0.13        4.57      3.06 o
  -3  -2   1        1.65        0.45      2.61 o
  -2  -2   1     7812.15     7409.51     31.11 o
  -1  -2   1      323.45      160.98      2.11 o
   0  -2   1     4077.38     4239.62     19.05 o
   1  -2   1    22667.63    25417.54     85.45 o
   2  -2   1     1726.08     1725.70     17.17 o
   3  -2   1     1216.65     1404.21     10.73 o
   4  -2   1     1534.45     1633.83     16.19 o
   5  -2   1     5496.07     5709.60     43.98 o
   6  -2   1      918.62      887.02     22.59 o
   7  -2   1        2.09        0.11     14.21 o
   8  -2   1     1048.31     1053.59     27.29 o
   9  -2   1      300.30      367.43     25.14 o
  10  -2   1       45.08       43.28     20.25 o
  11  -2   1        4.08        2.06     20.79 o
  12  -2   1       95.76      120.25     26.77 o
  13  -2   1      152.13      165.12     27.30 o
 -14  -1   1       50.15       85.92     25.83 o
 -13  -1   1       50.11       66.61     21.72 o
 -12  -1   1        3.13       10.50     19.30 o
 -11  -1   1       27.34       52.76     21.67 o
 -10  -1   1        2.16        5.19     20.34 o
  -9  -1   1      680.04      644.15     11.63 o
  -8  -1   1       29.70       11.02      6.94 o
  -7  -1   1       34.59       46.51      4.74 o
  -6  -1   1       73.97       76.76      4.63 o
  -5  -1   1       23.08       31.72      3.84 o
  -4  -1   1     2780.68     3092.02     26.16 o
  -3  -1   1     2922.82     2714.67     13.39 o
  -2  -1   1        9.78        7.48      1.28 o
   1  -1   1     3703.76     3432.01     20.72 o
   2  -1   1     2637.27     2266.18     13.37 o
   3  -1   1    24602.57    24594.10    111.47 o
   4  -1   1     1933.69     2000.43     26.98 o
   5  -1   1       27.82       18.47      3.39 o
   6  -1   1      199.84      208.83     11.14 o
   7  -1   1       12.08       17.52      8.16 o
   8  -1   1        2.23       -0.06      3.46 o
   9  -1   1     1598.05     1573.95     33.77 o
  10  -1   1        0.26        0.42     18.17 o
  11  -1   1      138.93      127.75     21.71 o
  12  -1   1        0.04       -0.09     21.08 o
  13  -1   1       10.72       30.54     24.73 o
 -14   0   1      202.50      207.38     27.77 o
 -13   0   1        8.58       -8.59     23.38 o
 -12   0   1      157.78      157.78     24.30 o
 -11   0   1       13.83       -3.52     21.62 o
 -10   0   1      426.87      447.08     26.54 o
  -9   0   1     2122.50     2087.55     37.72 o
  -8   0   1      158.85      164.48     17.46 o
  -7   0   1      613.98      586.95      8.97 o
  -6   0   1       68.98      115.98      4.42 o
  -5   0   1     3038.54     3497.96     17.00 o
  -4   0   1     3765.32     4671.72     30.08 o
  -3   0   1     8455.29     9069.48     51.24 o
  -2   0   1     1588.15     1595.96      5.20 o
   2   0   1    26138.84    24171.75    158.04 o
   3   0   1      579.22      585.77      4.68 o
   4   0   1     1924.13     2016.36     19.34 o
   5   0   1     2632.81     2903.31     36.46 o
   6   0   1      328.24      421.38      9.01 o
   7   0   1     3729.88     3839.90     91.58 o
   8   0   1      163.42      164.57     14.93 o
   9   0   1      107.85       62.14     16.92 o
  10   0   1       26.72       42.95     20.94 o
  11   0   1       34.40       27.22     23.11 o
  12   0   1       17.57       18.24     21.85 o
  13   0   1        0.61      -11.08     20.90 o
  14   0   1        1.56        1.42     21.89 o
 -13   1   1       52.20       44.78     22.21 o
 -12   1   1        0.20      -11.92     22.83 o
 -11   1   1       27.12      -11.60     22.64 o
 -10   1   1      121.73       79.04     19.42 o
  -9   1   1      678.48      842.21     29.32 o
  -8   1   1       88.33       89.91     16.73 o
  -7   1   1      147.78      116.12     19.82 o
  -6   1   1       11.62       24.10      4.05 o
  -5   1   1     3778.76     3514.53     57.91 o
  -4   1   1     2964.16     2135.84     84.21 o
  -3   1   1     1370.75     1390.24     15.54 o
  -2   1   1    21859.66    22679.91    217.78 o
  -1   1   1      238.44      111.30      3.95 o
   2   1   1     2420.92     2580.72     13.46 o
   3   1   1      513.68      412.58      4.14 o
   4   1   1     1774.78     2033.97     16.77 o
   5   1   1       54.93       90.87      4.21 o
   6   1   1        4.23        6.45      4.84 o
   7   1   1     1134.62     1008.83     12.29 o
   8   1   1     1060.93      921.32     24.52 o
   9   1   1      258.20      232.67      9.34 o
  10   1   1      348.78      372.07     23.10 o
  11   1   1       12.18       -4.30     19.98 o
  12   1   1       18.94       20.50     21.77 o
  13   1   1       66.75      112.46     24.28 o
  14   1   1       21.53       13.19     22.09 o
 -13   2   1       13.00       26.70     28.11 o
 -12   2   1        0.84       -3.46     20.46 o
 -11   2   1        3.80       -4.92     23.17 o
 -10   2   1       48.38        8.70     19.16 o
  -9   2   1        0.35       44.67     20.65 o
  -8   2   1     1973.38     1967.41     36.57 o
  -7   2   1      430.78      461.06     21.03 o
  -6   2   1       15.89       23.45     12.60 o
  -5   2   1        0.39        0.93     11.22 o
  -4   2   1      437.55      602.47     16.93 o
  -3   2   1        0.15        0.73      4.07 o
  -2   2   1    24397.84    25293.42     46.12 o
  -1   2   1    47848.02    46533.48    338.31 o
   0   2   1     5895.73     5913.81     20.93 o
   1   2   1     4070.37     3222.24     18.21 o
   2   2   1     1459.54     1261.16      5.27 o
   3   2   1      428.89      461.34      5.15 o
   4   2   1     1024.30      821.69      6.37 o
   5   2   1        1.32        7.77      3.42 o
   6   2   1     6426.40     6856.05     32.54 o
   7   2   1        8.10       10.68      5.53 o
   8   2   1      197.40      190.19     27.15 o
   9   2   1        2.89        2.54     14.40 o
  10   2   1      132.31      160.89     21.35 o
  11   2   1        4.90        8.80     21.24 o
  12   2   1        0.75        9.50     22.33 o
  13   2   1       10.48       10.75     21.35 o
  14   2   1       36.86       47.47     23.76 o
 -12   3   1       15.08        2.31     24.68 o
 -11   3   1        3.11        8.32     19.98 o
 -10   3   1      123.73      142.36     23.60 o
  -9   3   1     1112.65     1045.51     32.42 o
  -8   3   1     1470.93     1485.64     34.78 o
  -7   3   1       10.34       10.89     14.91 o
  -6   3   1      144.43      118.38     15.83 o
  -5   3   1      179.17      176.74     14.47 o
  -4   3   1        5.80       25.54     11.89 o
  -3   3   1    11530.53    12044.40    224.84 o
  -2   3   1     2333.36     2291.29     31.72 o
  -1   3   1     8697.58     9761.92     69.91 o
   0   3   1     1362.83     1409.86      9.30 o
   1   3   1     6972.43     6621.97     28.01 o
   2   3   1      527.00      735.67      6.77 o
   3   3   1     2771.22     2988.25     14.44 o
   4   3   1        0.10        6.94      2.29 o
   5   3   1     1609.57     1599.03     21.01 o
   6   3   1     6062.04     6051.77     36.56 o
   7   3   1     1137.30     1162.65     36.82 o
   8   3   1      287.00      314.82     11.36 o
   9   3   1       15.33       14.39      9.67 o
  10   3   1        0.01       -2.49     10.86 o
  11   3   1      112.30      120.87     20.30 o
  12   3   1      191.93      235.22     23.66 o
  13   3   1       84.77       76.14     22.89 o
  14   3   1        0.68        8.46     23.36 o
  15   3   1        7.18        9.35     21.42 o
 -12   4   1        6.54        5.14     24.77 o
 -11   4   1        3.82        8.67     20.55 o
 -10   4   1       73.20       72.74     20.12 o
  -9   4   1       52.53       53.30     19.13 o
  -8   4   1       45.44       50.12     20.20 o
  -7   4   1        1.40       11.98     18.22 o
  -6   4   1      217.11      168.84     18.33 o
  -5   4   1      515.95      533.15     19.84 o
  -4   4   1      946.04      992.04     28.79 o
  -3   4   1     7576.42     8462.46    185.35 o
  -2   4   1     1174.99      855.67     18.88 o
  -1   4   1      214.14      100.36      2.74 o
   0   4   1     1472.83     1358.99     16.38 o
   1   4   1     4154.85     4157.76     20.77 o
   2   4   1      109.76      145.90      3.23 o
   3   4   1      351.35      329.35      3.37 o
   4   4   1      706.56      723.02      6.02 o
   5   4   1     1254.65     1468.38     18.30 o
   6   4   1     2413.51     2559.21     17.19 o
   7   4   1      486.97      581.63     12.57 o
   8   4   1      493.97      515.83     12.98 o
   9   4   1        8.13        8.91     10.04 o
  10   4   1       18.27       -8.89     11.34 o
  11   4   1       65.56       51.35     13.65 o
  12   4   1      188.49      209.05     24.38 o
  13   4   1        9.30        8.00     18.46 o
  14   4   1        3.98        2.68     22.85 o
  15   4   1        2.91       -3.04     25.42 o
 -11   5   1        4.48       12.33     23.68 o
 -10   5   1      155.42      160.67     24.87 o
  -9   5   1       24.33       25.60     18.83 o
  -8   5   1      189.67      185.27     23.05 o
  -7   5   1       10.72        2.26     16.36 o
  -6   5   1      230.49      209.17     19.48 o
  -5   5   1      321.58      225.45     18.44 o
  -4   5   1      205.14      242.35     12.49 o
  -3   5   1      783.01      935.24     19.83 o
  -2   5   1      801.18     1027.60     14.34 o
  -1   5   1     2651.18     2915.14     16.46 o
   0   5   1      199.12      233.49      4.10 o
   1   5   1      282.92      353.82      3.71 o
   2   5   1      144.75      109.08      2.43 o
   3   5   1        0.34        4.38      2.26 o
   4   5   1      172.60      158.41      3.77 o
   5   5   1      665.22      721.24     11.47 o
   6   5   1       49.43       32.35      5.23 o
   7   5   1      536.43      518.03      8.75 o
   8   5   1        1.36        6.22      5.90 o
   9   5   1       57.36       49.11      6.92 o
  10   5   1       65.83       55.34     11.86 o
  11   5   1        0.09        1.19     12.00 o
  12   5   1      116.04      120.62     15.13 o
  13   5   1      151.15      123.74     23.30 o
  14   5   1        0.98       12.75     19.21 o
  15   5   1        0.00      -20.75     24.93 o
 -10   6   1       46.30       42.04     24.30 o
  -9   6   1      300.95      329.24     28.48 o
  -8   6   1       61.23       45.52     18.57 o
  -7   6   1       44.21       36.61     19.82 o
  -6   6   1      171.40      124.03     20.08 o
  -5   6   1      591.29      586.73     27.37 o
  -4   6   1      178.49      170.04     21.20 o
  -3   6   1     2170.17     2064.34     13.23 o
  -2   6   1       31.35       29.78      4.68 o
  -1   6   1      146.54      214.15      5.37 o
   0   6   1     1191.29     1234.32     11.45 o
   1   6   1      593.62      499.64      5.79 o
   2   6   1     9436.69    10387.38    101.98 o
   3   6   1     3584.64     4007.16     24.73 o
   4   6   1        1.56        9.11      3.25 o
   5   6   1      321.05      408.66      5.71 o
   6   6   1        0.23       -0.35      4.77 o
   7   6   1      142.80      218.37      6.97 o
   8   6   1      174.69      171.20      8.73 o
   9   6   1      155.50      228.03      8.36 o
  10   6   1      164.51      184.29      9.28 o
  11   6   1       29.26       46.59      8.60 o
  12   6   1       11.73        8.09      8.67 o
  13   6   1        0.16       11.84      9.78 o
  14   6   1       10.77       10.62     11.62 o
  15   6   1        0.17       12.21     12.12 o
  16   6   1       42.31       13.51     25.54 o
 -10   7   1       30.87       21.53     26.04 o
  -9   7   1       31.57       22.59     20.61 o
  -8   7   1       69.11       69.57     23.93 o
  -7   7   1       96.05       76.72     19.59 o
  -6   7   1       54.54       28.47     17.36 o
  -5   7   1        6.81       -7.47     13.88 o
  -4   7   1        2.19       -2.99     11.81 o
  -3   7   1       71.07       40.76      4.03 o
  -2   7   1      507.66      543.82     16.87 o
  -1   7   1        9.04        6.93      4.37 o
   0   7   1     3405.90     3452.30     17.52 o
   1   7   1      114.93      137.24      5.37 o
   2   7   1      784.19      871.98      9.36 o
   3   7   1       12.47       13.09      2.98 o
   4   7   1       17.01       19.86      3.12 o
   5   7   1       22.65       48.07      4.37 o
   6   7   1       12.43        9.22      3.54 o
   7   7   1        3.36        1.18      5.70 o
   8   7   1      949.41      856.81     19.66 o
   9   7   1      158.00      129.36      7.69 o
  10   7   1        4.51       -3.74      7.55 o
  11   7   1        5.37        1.57      9.52 o
  12   7   1        0.98       -0.50      8.77 o
  13   7   1       16.17        8.04      9.36 o
  14   7   1        3.17       12.20     10.23 o
  15   7   1       48.02       38.02     22.94 o
  16   7   1        0.41        2.74     25.83 o
  -9   8   1        4.46       10.66     21.78 o
  -8   8   1        5.93       -8.09     23.65 o
  -7   8   1       92.17       76.30     21.03 o
  -6   8   1        3.13        9.81     18.36 o
  -5   8   1       83.64       91.73     14.34 o
  -4   8   1     1542.87     1511.36    107.07 o
  -3   8   1      522.30      496.90     16.54 o
  -2   8   1       41.95       55.35      6.14 o
  -1   8   1       67.28       49.94      5.41 o
   0   8   1      215.07      227.81      7.93 o
   1   8   1       67.58       51.23      3.66 o
   2   8   1        1.56       -5.77      6.82 o
   3   8   1       14.99        9.62      7.26 o
   4   8   1       74.02       68.00      4.02 o
   5   8   1      251.91      250.03      6.66 o
   6   8   1       36.84       45.35      4.35 o
   7   8   1     2137.38     2346.46     16.80 o
   8   8   1      604.18      569.58     15.76 o
   9   8   1        0.32       -4.26      7.22 o
  10   8   1      316.30      316.44     17.82 o
  11   8   1       10.26       10.23      8.11 o
  12   8   1        7.91       19.88      8.69 o
  13   8   1       23.94       27.83      9.32 o
  14   8   1        0.22        1.25      9.23 o
  15   8   1        4.74       -5.70     24.70 o
  -8   9   1       51.86       39.58     23.24 o
  -7   9   1        0.48        0.20     21.03 o
  -6   9   1       14.27       24.97     21.18 o
  -5   9   1        0.62       17.26     13.46 o
  -4   9   1       17.20       10.54     14.23 o
  -3   9   1        2.66        9.37     14.37 o
  -2   9   1      103.93       85.08     13.94 o
  -1   9   1       16.29       11.28      7.78 o
   0   9   1      402.34      407.95     10.86 o
   1   9   1       29.41       34.54      4.04 o
   2   9   1        1.88       -0.36      7.89 o
   3   9   1       88.63       63.10      8.43 o
   4   9   1       49.74       59.80      8.66 o
   5   9   1      260.73      279.31      7.01 o
   6   9   1       11.01       10.07      5.30 o
   7   9   1      146.62      161.62      5.82 o
   8   9   1      302.70      298.09     14.25 o
   9   9   1       26.20       44.81     10.71 o
  10   9   1      333.85      345.45     15.87 o
  11   9   1       96.63       97.22      9.31 o
  12   9   1      152.25      138.60      9.81 o
  13   9   1       18.18        9.00     13.02 o
  14   9   1       68.03       40.25     13.41 o
  15   9   1       29.61       41.15     15.94 o
  16   9   1        0.14        3.45     18.59 o
  -7  10   1       15.74       35.48     25.25 o
  -6  10   1       83.05       59.35     22.13 o
  -5  10   1        7.61        9.98     15.65 o
  -4  10   1       92.96       89.87     15.84 o
  -3  10   1      112.65      115.71     14.79 o
  -2  10   1      585.44      562.77     29.71 o
  -1  10   1     1721.55     1862.32     25.57 o
   0  10   1      138.71      130.44      9.89 o
   1  10   1      116.31      111.71      5.20 o
   2  10   1      376.95      437.47     16.12 o
   3  10   1      104.40       91.52     10.01 o
   4  10   1      459.02      473.15     13.30 o
   5  10   1     1456.30     1525.82     13.03 o
   6  10   1      142.32       91.32      6.69 o
   7  10   1      202.58      206.61     12.28 o
   8  10   1      368.45      436.16     16.78 o
   9  10   1        4.73        5.77      8.36 o
  10  10   1        8.23        4.60      8.66 o
  11  10   1        6.29       14.21      8.58 o
  12  10   1       60.09       35.20     14.41 o
  13  10   1       11.05        0.21     14.46 o
  14  10   1        3.28       -0.23     14.27 o
  15  10   1       59.31       79.82     16.39 o
  16  10   1        0.76      -16.45     16.45 o
  -6  11   1      155.75      180.72     28.11 o
  -5  11   1       18.32       11.86     16.51 o
  -4  11   1       51.63       51.80     15.69 o
  -3  11   1       31.62       31.90     14.35 o
  -2  11   1       55.56       45.73     14.30 o
  -1  11   1       78.95       97.46     15.07 o
   0  11   1      575.66      567.18     22.34 o
   1  11   1       39.04       51.56     10.07 o
   2  11   1      231.10      211.23     10.99 o
   3  11   1      106.72      120.98     11.60 o
   4  11   1      249.13      302.76     12.85 o
   5  11   1       18.14       31.57     10.14 o
   6  11   1      328.06      319.62      8.11 o
   7  11   1        1.31        0.79      6.67 o
   8  11   1      130.13      174.50     17.77 o
   9  11   1       33.85       71.37      9.20 o
  10  11   1       76.33       83.11      9.41 o
  11  11   1      185.99      210.47     15.77 o
  12  11   1       30.24       36.27     14.45 o
  13  11   1       50.85       80.67     16.28 o
  14  11   1        0.09       12.09     15.87 o
  15  11   1        5.46        1.05     15.76 o
  16  11   1        6.43       -1.56     17.68 o
  -5  12   1       17.22       34.35     23.69 o
  -4  12   1       19.08       42.40     17.21 o
  -3  12   1      136.37      155.21     17.62 o
  -2  12   1       10.11        7.61     15.39 o
  -1  12   1       10.81       14.63     13.93 o
   0  12   1        9.85       22.92     13.97 o
   1  12   1      121.93       95.17     13.15 o
   2  12   1      589.88      540.63     17.31 o
   3  12   1        2.66       -3.38     10.21 o
   4  12   1      586.86      590.75     19.43 o
   5  12   1       13.49        6.57     11.01 o
   6  12   1       32.58       17.60     11.49 o
   7  12   1      369.67      351.10     38.25 o
   8  12   1      506.31      500.91     52.54 o
   9  12   1      591.05      665.99     22.44 o
  10  12   1        0.00        8.76     14.10 o
  11  12   1      121.48      171.69     15.92 o
  12  12   1       23.46       18.34     15.25 o
  13  12   1        3.25        8.38     15.63 o
  14  12   1       34.43       38.61     15.92 o
  15  12   1       18.28       13.50     16.63 o
  16  12   1        3.05        0.07     18.35 o
  -4  13   1       32.83       28.11     23.66 o
  -3  13   1      141.53      203.90     17.93 o
  -2  13   1        0.01        2.68     14.97 o
  -1  13   1       71.83       61.96     15.64 o
   0  13   1       24.67       21.80     14.82 o
   1  13   1      166.96      132.65     14.86 o
   2  13   1       11.41       25.99      9.58 o
   3  13   1       34.47       45.90     10.17 o
   4  13   1       75.38       59.82     12.05 o
   5  13   1      170.75      161.54     20.36 o
   6  13   1        6.78        9.17     11.83 o
   7  13   1        2.12       -2.31     11.56 o
   8  13   1        1.61       -5.95     12.82 o
   9  13   1      191.08      212.32     21.99 o
  10  13   1       46.96       44.55     14.48 o
  11  13   1       16.28        6.40     13.77 o
  12  13   1        0.17       -1.98     14.07 o
  13  13   1       42.89       44.02     15.93 o
  14  13   1        5.60       -2.61     15.90 o
  15  13   1        0.82       -3.65     16.40 o
  16  13   1        3.18      -12.87     22.53 o
  -3  14   1       12.90       -5.77     24.88 o
  -2  14   1        9.95        9.31     18.26 o
  -1  14   1        0.05       -2.27     16.18 o
   0  14   1       26.47       36.39     15.19 o
   1  14   1        3.58        3.58     13.65 o
   2  14   1        2.55        8.29     13.84 o
   3  14   1        4.48        8.73      9.66 o
   4  14   1       14.98        6.12      9.55 o
   5  14   1        0.17        0.95     12.00 o
   6  14   1        1.46        6.23     11.79 o
   7  14   1      107.62      130.58     13.68 o
   8  14   1       19.53        6.82     13.01 o
   9  14   1       30.39       28.73     13.69 o
  10  14   1        1.94        6.48     13.62 o
  11  14   1        7.19        2.61     14.54 o
  12  14   1        0.98       -0.14     15.11 o
  13  14   1        0.61        4.73     15.60 o
  14  14   1        0.90       -8.31     17.83 o
  15  14   1        0.44       -5.13     20.47 o
  16  14   1        1.35       -7.72     20.99 o
  -2  15   1        0.12       11.24     25.31 o
  -1  15   1        0.33       15.52     23.13 o
   0  15   1        5.55       16.39     16.66 o
   1  15   1       18.27       26.12     15.24 o
   2  15   1        1.65        6.24     14.01 o
   3  15   1       40.21       20.69     19.95 o
   4  15   1        1.76       -0.86     13.28 o
   5  15   1       37.88       39.52     14.06 o
   6  15   1       24.84        9.28     25.33 o
   7  15   1        4.30        6.95     26.44 o
   8  15   1        7.46        4.47     24.63 o
   9  15   1       10.39       10.53     24.41 o
  10  15   1       26.79       34.40     28.96 o
  11  15   1       39.45       22.98     28.29 o
  12  15   1       20.31       28.82     16.53 o
   1  16   1       20.65       23.05     25.08 o
   2  16   1       24.42       38.50     17.00 o
   3  16   1        0.43       -2.14     14.81 o
   4  16   1        0.31        2.19     17.95 o
   5  16   1        5.62       -1.34     15.06 o
   6  16   1       18.63        9.45     14.48 o
   7  16   1       19.83       19.15     28.08 o
   8  16   1        3.44       21.87     25.37 o
   9  16   1        9.27        9.78     28.61 o
  10  16   1        8.91       12.12     29.59 o
  11  16   1        4.41       -0.76     27.93 o
   3  17   1       21.44        2.15     21.14 o
   4  17   1       18.60       21.41     20.86 o
   5  17   1       58.48      113.77     22.57 o
   6  17   1       55.38       67.34     17.34 o
   7  17   1        1.71       28.30     27.41 o
   8  17   1        2.78       -1.30     26.74 o
   9  17   1        0.28        7.60     31.68 o
   6  18   1       29.38       71.89     22.30 o
   7  18   1       60.51       40.42     22.21 o
  -8 -17   2        0.21       -8.78     29.72 o
  -7 -17   2       30.29       51.19     28.89 o
  -6 -17   2        8.46        7.21     26.74 o
  -5 -17   2        8.88        3.47     17.40 o
 -10 -16   2       12.18       33.19     30.56 o
  -9 -16   2        2.97       -5.11     30.64 o
  -8 -16   2        0.80       19.32     29.46 o
  -7 -16   2        2.43        3.53     26.49 o
  -6 -16   2        1.82       -3.41     27.30 o
  -5 -16   2       22.10       17.63     16.34 o
  -4 -16   2       13.05       24.26     16.24 o
  -3 -16   2        0.27       -2.76     19.94 o
  -2 -16   2        5.57        6.88     19.71 o
 -12 -15   2        0.03        2.30     28.67 o
 -11 -15   2        4.62        2.24     27.72 o
 -10 -15   2        6.11       15.28     25.76 o
  -9 -15   2       13.18       28.94     29.39 o
  -8 -15   2        4.96       23.27     27.68 o
  -7 -15   2       25.50       16.95     27.46 o
  -6 -15   2        1.25        1.16     23.80 o
  -5 -15   2       30.40       60.51     24.30 o
  -4 -15   2       21.59       18.50     15.17 o
  -3 -15   2       33.45       44.97     14.04 o
  -2 -15   2       11.71       11.79     21.85 o
  -1 -15   2        0.64        5.06     22.94 o
   0 -15   2        4.02        1.31     22.44 o
 -13 -14   2        0.00        1.25     29.59 o
 -12 -14   2        6.53       -4.36     30.42 o
 -11 -14   2       55.03       77.62     31.65 o
 -10 -14   2        0.53       15.13     29.22 o
  -9 -14   2        0.29       10.75     26.35 o
  -8 -14   2       14.75       29.77     27.43 o
  -7 -14   2       62.13       53.88     25.33 o
  -6 -14   2        2.60        8.89     24.76 o
  -5 -14   2      172.81      127.94     24.54 o
  -4 -14   2       72.17       62.16     21.72 o
  -3 -14   2       11.22       10.44     12.98 o
  -2 -14   2        8.99        3.89     10.79 o
  -1 -14   2        8.02        9.15     13.08 o
   0 -14   2        4.27        9.32     14.28 o
   1 -14   2       14.89       15.44     14.18 o
 -16 -13   2        0.82       17.91     20.80 o
 -15 -13   2        1.18        1.54     19.49 o
 -14 -13   2        3.66        0.68     15.69 o
 -13 -13   2       37.60       33.53     15.57 o
 -12 -13   2        0.87       13.21     15.36 o
 -11 -13   2       12.11        7.20     13.40 o
 -10 -13   2       55.85       77.55     13.19 o
  -9 -13   2       11.34       32.79     12.13 o
  -8 -13   2       18.57        1.21     11.54 o
  -7 -13   2       12.29        4.66      9.49 o
  -6 -13   2      272.52      236.97     12.40 o
  -5 -13   2      246.49      257.52     15.47 o
  -4 -13   2        0.51       -2.86     21.91 o
  -3 -13   2       45.33       25.43     20.40 o
  -2 -13   2       43.73       35.19     10.17 o
  -1 -13   2        0.87        4.43     12.59 o
   0 -13   2       22.15       26.16     13.74 o
   1 -13   2        0.00        5.80     12.92 o
   2 -13   2       12.28        7.48     15.02 o
   3 -13   2       17.16       31.15     16.76 o
   4 -13   2       16.22       20.32     21.33 o
   5 -13   2       59.45       65.30     26.02 o
 -16 -12   2        1.92       -3.10     20.32 o
 -15 -12   2       11.11       23.68     15.96 o
 -14 -12   2       99.71       88.12     16.13 o
 -13 -12   2        0.94        8.32     14.22 o
 -12 -12   2        0.00       -0.51     13.41 o
 -11 -12   2       23.24        1.86     13.31 o
 -10 -12   2        8.76       13.20      9.82 o
  -9 -12   2       66.82      128.32     12.30 o
  -8 -12   2      333.54      317.13     14.02 o
  -7 -12   2      118.07      151.86      8.91 o
  -6 -12   2       23.54       17.64      9.71 o
  -5 -12   2      165.33      117.29     10.24 o
  -4 -12   2       56.86       53.51     12.86 o
  -3 -12   2      275.81      276.72     12.22 o
  -2 -12   2      118.28       74.72     12.82 o
  -1 -12   2       67.16       71.78     10.15 o
   0 -12   2       12.96       15.45     12.38 o
   1 -12   2       16.58       19.78     12.66 o
   2 -12   2        1.66        1.51     13.95 o
   3 -12   2        6.01        4.77     13.50 o
   4 -12   2       64.75       67.75     17.07 o
   5 -12   2       10.42        3.24     22.26 o
   6 -12   2       85.50       96.77     24.31 o
 -16 -11   2       75.83       77.50     18.68 o
 -15 -11   2        6.42       -1.43     15.22 o
 -14 -11   2       92.85      143.65     16.58 o
 -13 -11   2        5.39       -4.57     13.76 o
 -12 -11   2        1.05        4.57     13.87 o
 -11 -11   2       36.62       31.54     22.38 o
 -10 -11   2        1.48       26.99     29.56 o
  -9 -11   2     1369.45     1247.09     49.64 o
  -8 -11   2     1114.39     1004.08     15.05 o
  -7 -11   2      316.22      287.21     10.04 o
  -6 -11   2      143.41      147.98      7.75 o
  -5 -11   2        9.69       -1.71      8.25 o
  -4 -11   2      128.52      141.77      9.99 o
  -3 -11   2       59.15       44.70      9.29 o
  -2 -11   2      121.41      138.27     14.86 o
  -1 -11   2       14.93       -8.93     10.03 o
   0 -11   2      190.57      186.42     10.61 o
   1 -11   2      541.87      563.17     17.98 o
   2 -11   2       10.21       18.70     12.70 o
   3 -11   2       99.52      111.31     22.79 o
   4 -11   2        0.18        8.23     14.26 o
   5 -11   2      134.14      168.97     18.32 o
   6 -11   2        1.07       -0.27     20.72 o
   7 -11   2       23.93        5.39     23.84 o
 -16 -10   2       50.91       52.96     17.35 o
 -15 -10   2       56.91       33.72     14.47 o
 -14 -10   2       35.35       46.26     15.25 o
 -13 -10   2       12.31       26.52     15.51 o
 -12 -10   2      117.63      102.00     17.41 o
 -11 -10   2      823.85      783.82     60.96 o
 -10 -10   2      534.43      551.62     38.75 o
  -9 -10   2      205.82      212.77     13.82 o
  -8 -10   2       15.94       21.20     11.39 o
  -7 -10   2      154.57      216.55      9.40 o
  -6 -10   2      231.36      259.83      8.49 o
  -5 -10   2      150.81      155.09      5.45 o
  -4 -10   2       21.11       25.51      7.39 o
  -3 -10   2       93.55      112.83      9.23 o
  -2 -10   2       94.82      124.72      9.50 o
  -1 -10   2        4.41        3.98     11.18 o
   0 -10   2       89.86       89.32     10.03 o
   1 -10   2      164.30      158.90     11.92 o
   2 -10   2       70.28      101.62     14.01 o
   3 -10   2       48.36       63.63     13.85 o
   4 -10   2      106.78      138.83     15.82 o
   5 -10   2       80.95       76.18     16.51 o
   6 -10   2       36.16       43.96     19.67 o
   7 -10   2        9.95       -1.01     19.92 o
   8 -10   2        7.09       31.21     25.29 o
 -16  -9   2        4.05        9.29     30.53 o
 -15  -9   2       77.34      107.09     28.77 o
 -14  -9   2       31.02       13.63     13.68 o
 -13  -9   2        0.60        0.80     12.60 o
 -12  -9   2       58.94       65.23     13.60 o
 -11  -9   2       51.03       66.30     12.35 o
 -10  -9   2       71.55       95.14      7.35 o
  -9  -9   2        6.75        4.31      5.92 o
  -8  -9   2        0.39       -1.70     10.72 o
  -7  -9   2     1649.58     1580.32     41.55 o
  -6  -9   2      172.09      165.39      5.01 o
  -5  -9   2       15.84       18.79      3.89 o
  -4  -9   2      309.31      246.82      5.50 o
  -3  -9   2     1534.62     1558.06     16.93 o
  -2  -9   2       39.39       49.35      4.01 o
  -1  -9   2      362.63      314.83      7.38 o
   0  -9   2       52.13       72.23      8.44 o
   1  -9   2       10.61       13.99      8.13 o
   2  -9   2      370.81      361.68     11.00 o
   3  -9   2       36.67        7.47     13.53 o
   4  -9   2      202.47      265.09     16.17 o
   5  -9   2       19.93       20.80     13.89 o
   6  -9   2       40.15       50.30     14.14 o
   7  -9   2        3.67       11.58     21.10 o
   8  -9   2        7.60       -7.80     20.42 o
 -16  -8   2        6.85      -12.98     24.45 o
 -15  -8   2       22.50       23.42     17.54 o
 -14  -8   2       12.15       14.57     14.77 o
 -13  -8   2      115.67      135.05     25.53 o
 -12  -8   2      397.48      401.88     18.12 o
 -11  -8   2        0.39       -4.47      8.28 o
 -10  -8   2        2.49       -4.10      6.68 o
  -9  -8   2      226.10      210.78     14.13 o
  -8  -8   2       42.34       36.25      5.36 o
  -7  -8   2      126.93      120.53      5.24 o
  -6  -8   2      260.41      235.38      5.35 o
  -5  -8   2      472.80      404.35      5.72 o
  -4  -8   2       20.79       19.78      3.60 o
  -3  -8   2      143.68      152.49      4.37 o
  -2  -8   2       25.79       29.36      3.39 o
  -1  -8   2       55.27       64.61      4.20 o
   0  -8   2       84.05       81.14      7.17 o
   1  -8   2      263.79      258.48      8.61 o
   2  -8   2      482.69      482.83      9.59 o
   3  -8   2     1245.82     1112.15     25.30 o
   4  -8   2      483.02      436.20     25.89 o
   5  -8   2       90.00       50.33     13.65 o
   6  -8   2      146.50      130.67     15.81 o
   7  -8   2       78.84       65.99     21.05 o
   8  -8   2        3.51        4.98     18.93 o
   9  -8   2        0.20       -6.34     21.83 o
 -16  -7   2       16.40       20.62     22.22 o
 -15  -7   2       61.26       76.54     18.18 o
 -14  -7   2       10.75        5.87     15.99 o
 -13  -7   2      131.56      101.76      9.89 o
 -12  -7   2       23.45        9.98      8.67 o
 -11  -7   2        1.20        3.65      7.48 o
 -10  -7   2      312.76      318.21      9.89 o
  -9  -7   2       27.02       34.98      6.96 o
  -8  -7   2      301.33      369.16     11.87 o
  -7  -7   2       76.59       65.47      4.76 o
  -6  -7   2       37.29       44.63      3.84 o
  -5  -7   2     3580.23     3812.89     28.04 o
  -4  -7   2     1106.27     1212.54     10.44 o
  -3  -7   2       13.04       16.70      2.81 o
  -2  -7   2        9.73       29.02      3.21 o
  -1  -7   2      153.07      136.30      3.92 o
   0  -7   2      267.26      272.45      7.56 o
   1  -7   2        0.48        6.71      4.36 o
   2  -7   2      222.92      217.65      6.47 o
   3  -7   2     1081.77     1046.72     22.52 o
   4  -7   2      107.18      114.81     12.89 o
   5  -7   2        1.42        4.59     12.21 o
   6  -7   2        2.91       -5.52     12.11 o
   7  -7   2        6.43       -4.59     18.70 o
   8  -7   2      282.74      254.92     22.15 o
   9  -7   2       64.84       55.92     22.31 o
  10  -7   2       92.27       79.31     25.67 o
 -15  -6   2        0.10       -8.67     20.22 o
 -14  -6   2       39.00       71.19     16.76 o
 -13  -6   2       16.48       16.26     15.30 o
 -12  -6   2      154.26      139.96     15.45 o
 -11  -6   2       25.93        0.34     12.42 o
 -10  -6   2      250.83      214.37      8.46 o
  -9  -6   2       29.45       29.16      6.17 o
  -8  -6   2        3.05        1.48      4.96 o
  -7  -6   2      103.81      117.57      6.44 o
  -6  -6   2      249.93      217.14      6.95 o
  -5  -6   2     5096.12     5351.35     36.23 o
  -4  -6   2     3315.05     3955.52     28.56 o
  -3  -6   2     8402.10     9250.51     79.13 o
  -2  -6   2      333.12      323.69      5.92 o
  -1  -6   2       64.70       70.29      2.83 o
   0  -6   2       96.77      132.45      3.90 o
   1  -6   2       20.26       13.44      3.24 o
   2  -6   2      258.49      281.33     10.19 o
   3  -6   2       51.13       58.52      5.14 o
   4  -6   2      694.77      720.11     23.68 o
   5  -6   2      104.70       87.55     12.23 o
   6  -6   2      135.08      150.17     14.41 o
   7  -6   2        1.24        0.27     17.46 o
   8  -6   2       58.92       57.13     20.80 o
   9  -6   2       13.24       -1.34     20.81 o
  10  -6   2       55.57       71.35     24.18 o
  11  -6   2        2.60       -4.72     26.13 o
 -15  -5   2       17.68       20.19     23.89 o
 -14  -5   2       17.00       37.86     20.85 o
 -13  -5   2        4.15       14.85     14.36 o
 -12  -5   2      216.45      246.17     15.78 o
 -11  -5   2      826.53      880.71     46.94 o
 -10  -5   2      170.95      136.24     12.61 o
  -9  -5   2      193.45      164.25     11.46 o
  -8  -5   2      188.07      175.69     10.47 o
  -7  -5   2     1073.11     1219.50     15.64 o
  -6  -5   2     2299.07     2606.50     27.99 o
  -5  -5   2     1307.36     1571.55     40.42 o
  -4  -5   2     2837.20     3027.09     16.58 o
  -3  -5   2       33.58       23.18      2.34 o
  -2  -5   2     1127.53     1417.48      6.65 o
  -1  -5   2     2368.67     2590.67     13.14 o
   0  -5   2      804.77      776.16     12.77 o
   1  -5   2      793.90     1026.75      9.74 o
   2  -5   2        6.38       19.95      2.96 o
   3  -5   2       36.92       17.56      4.16 o
   4  -5   2       36.58       24.10      3.01 o
   5  -5   2     1345.84     1315.81     83.79 o
   6  -5   2        6.00        7.76     11.25 o
   7  -5   2       21.46        5.48     16.76 o
   8  -5   2        4.92       22.78     19.52 o
   9  -5   2       32.82       28.76     21.04 o
  10  -5   2       17.61       33.22     22.61 o
  11  -5   2        4.44       -2.66     20.52 o
 -15  -4   2        2.87       -4.59     24.87 o
 -14  -4   2        2.54        1.17     23.39 o
 -13  -4   2       40.06       25.06     14.81 o
 -12  -4   2        0.12       -2.59     13.35 o
 -11  -4   2       55.35       55.66     13.18 o
 -10  -4   2        2.78       14.43     11.30 o
  -9  -4   2       39.53       35.95      9.80 o
  -8  -4   2      144.95      140.46     10.04 o
  -7  -4   2      339.31      362.87     11.21 o
  -6  -4   2       73.55       73.27     11.64 o
  -5  -4   2      287.57      296.73      5.61 o
  -4  -4   2     9100.24     9645.40     24.24 o
  -3  -4   2        5.06        9.30      1.34 o
  -2  -4   2     3469.80     3676.87     25.55 o
  -1  -4   2     3010.93     2587.37     38.01 o
   0  -4   2      780.77      828.37      6.69 o
   1  -4   2      700.31      730.47      6.92 o
   2  -4   2       49.56       67.92      3.53 o
   3  -4   2       14.93       20.51      3.51 o
   4  -4   2      318.82      338.69     11.41 o
   5  -4   2      917.78     1013.07     46.26 o
   6  -4   2      234.16      269.28     13.82 o
   7  -4   2      175.34      138.40     18.73 o
   8  -4   2       16.86       40.33     17.91 o
   9  -4   2      149.60      175.11     22.11 o
  10  -4   2        0.26      -12.24     21.38 o
  11  -4   2       26.64       35.66     20.64 o
  12  -4   2        3.65      -13.69     25.71 o
 -15  -3   2       33.93       30.47     23.17 o
 -14  -3   2       13.79       -7.55     23.85 o
 -13  -3   2        4.48        8.08     21.20 o
 -12  -3   2        7.73        4.70     12.62 o
 -11  -3   2      559.43      509.14     23.40 o
 -10  -3   2        7.77        0.14     10.83 o
  -9  -3   2        0.93       -2.13      9.96 o
  -8  -3   2       62.75       73.89      9.42 o
  -7  -3   2      195.43      242.48     12.24 o
  -6  -3   2       37.24       31.48      6.96 o
  -5  -3   2      533.37      568.58      7.17 o
  -4  -3   2     7527.03     8159.15    115.89 o
  -3  -3   2       14.37        9.81      2.16 o
  -2  -3   2     4132.09     4170.43     24.44 o
  -1  -3   2     2054.45     2142.71     18.85 o
   0  -3   2     3116.36     2753.38     11.66 o
   1  -3   2      132.77      135.81      2.48 o
   2  -3   2     2228.05     2306.00     10.57 o
   3  -3   2      169.55      178.88      9.83 o
   4  -3   2      754.17      664.59     15.21 o
   5  -3   2        8.82        7.93      8.49 o
   6  -3   2      249.40      276.52     15.91 o
   7  -3   2      502.05      489.83     20.83 o
   8  -3   2        8.52       18.10     18.30 o
   9  -3   2      298.07      270.43     22.28 o
  10  -3   2        0.09        4.20     20.57 o
  11  -3   2       56.79       66.73     20.82 o
  12  -3   2       47.53       50.77     25.98 o
 -14  -2   2        8.12       -0.78     20.38 o
 -13  -2   2        7.76       11.58     22.53 o
 -12  -2   2      405.47      425.45     26.93 o
 -11  -2   2       11.19       12.10     11.94 o
 -10  -2   2     2480.77     2519.26     97.93 o
  -9  -2   2      272.32      230.98     17.50 o
  -8  -2   2      846.03      869.98     14.53 o
  -7  -2   2       94.31       62.27      5.47 o
  -6  -2   2     3592.21     3764.43     39.39 o
  -5  -2   2      112.20      162.88      5.66 o
  -4  -2   2     3670.59     3492.99     25.60 o
  -3  -2   2     1349.13     1235.81      9.49 o
  -2  -2   2    11870.60    11992.67     66.51 o
  -1  -2   2     3407.33     3828.41     11.33 o
   0  -2   2    28270.58    26478.20    339.86 o
   1  -2   2     5973.99     7064.95     36.28 o
   2  -2   2      852.79      904.13     18.35 o
   3  -2   2      470.83      488.74      9.24 o
   4  -2   2        5.89        6.50      6.91 o
   5  -2   2     2893.77     2467.06    209.93 o
   6  -2   2      214.33      202.53     28.80 o
   7  -2   2       20.28       26.19     14.57 o
   8  -2   2       12.56       16.29     15.70 o
   9  -2   2      378.06      424.76     23.85 o
  10  -2   2       71.54       85.03     22.08 o
  11  -2   2       29.57       27.31     22.04 o
  12  -2   2        4.33        1.20     21.06 o
  13  -2   2       84.97      115.64     23.87 o
 -14  -1   2       62.15       83.52     25.61 o
 -13  -1   2       69.33       97.91     22.73 o
 -12  -1   2      121.44      149.24     21.24 o
 -11  -1   2       27.94        0.92     18.05 o
 -10  -1   2      138.15      126.23     12.20 o
  -9  -1   2      261.77      216.22     25.95 o
  -8  -1   2     2263.30     2523.05     37.86 o
  -7  -1   2       25.42       28.99      4.53 o
  -6  -1   2     1249.88     1254.63     18.86 o
  -5  -1   2      946.56      926.88     15.36 o
  -4  -1   2     6599.80     6354.63     31.54 o
  -3  -1   2       36.77       12.06      2.22 o
  -2  -1   2     4216.35     4332.28     12.58 o
  -1  -1   2     5418.16     4470.08    119.28 o
   1  -1   2     1499.38     2332.01      7.56 o
   2  -1   2    11425.03    12826.18     73.00 o
   3  -1   2     1570.14     1858.73     19.98 o
   4  -1   2      769.79      922.08     10.50 o
   5  -1   2      693.97      731.90      8.01 o
   6  -1   2     1013.41      856.58     14.10 o
   7  -1   2      598.19      463.09     17.71 o
   8  -1   2      114.18       88.99      4.87 o
   9  -1   2      315.86      309.00     22.65 o
  10  -1   2       93.71       88.33     21.37 o
  11  -1   2       42.09       12.47     22.38 o
  12  -1   2       50.50       51.32     23.71 o
  13  -1   2       63.29       69.77     26.63 o
 -13   0   2       34.20       11.93     24.16 o
 -12   0   2       21.81       28.03     23.55 o
 -11   0   2        1.10      -18.60     22.00 o
 -10   0   2      497.19      509.61     26.07 o
  -9   0   2      566.98      553.83     12.74 o
  -8   0   2      855.94      890.68     15.05 o
  -7   0   2       28.95       42.80      4.18 o
  -6   0   2      534.76      648.05      8.58 o
  -5   0   2     2009.28     2039.31     15.48 o
  -4   0   2      520.81      664.00      5.98 o
  -3   0   2     2409.79     2187.45     18.68 o
  -2   0   2     6341.77     6310.94     25.54 o
   2   0   2     2851.99     2364.88     10.95 o
   3   0   2        8.73        0.09      2.50 o
   4   0   2    12717.29    13569.69    115.89 o
   5   0   2     3258.85     3150.45     41.76 o
   6   0   2      347.66      278.21      9.25 o
   7   0   2      204.93      206.02     15.79 o
   8   0   2        9.38       12.45      5.82 o
   9   0   2       95.55       83.31     16.90 o
  10   0   2      282.81      279.71     24.04 o
  11   0   2      765.50      657.65     27.49 o
  12   0   2       16.41       21.31     23.00 o
  13   0   2       52.71       58.22     25.27 o
  14   0   2       42.35       64.73     25.22 o
 -13   1   2      211.13      223.94     25.78 o
 -12   1   2        0.01       17.06     23.76 o
 -11   1   2       11.12       -3.18     19.98 o
 -10   1   2        4.39       10.93     21.57 o
  -9   1   2       29.76      115.28     18.83 o
  -8   1   2      678.29      667.52     25.65 o
  -7   1   2        3.76        7.24      8.04 o
  -6   1   2      121.27      121.54      5.51 o
  -5   1   2       96.98       94.17      4.71 o
  -4   1   2     2915.78     2835.77     34.78 o
  -3   1   2     2580.89     2855.62     32.90 o
  -2   1   2    25880.46    24492.62    102.50 o
  -1   1   2    10572.24    10351.88     18.84 o
   2   1   2    14807.15    14693.44     70.98 o
   3   1   2     5008.96     5389.54     14.80 o
   4   1   2      709.30      885.18      9.50 o
   5   1   2      876.28      856.50     30.48 o
   6   1   2     7148.67     7628.00    170.28 o
   7   1   2      386.93      412.00      9.42 o
   8   1   2      624.13      572.78     10.99 o
   9   1   2      809.52      803.36     60.17 o
  10   1   2      338.07      375.41     24.50 o
  11   1   2      216.39      209.35     23.10 o
  12   1   2       45.76       78.91     21.47 o
  13   1   2        0.31        6.51     23.88 o
  14   1   2        0.01        6.76     22.96 o
 -13   2   2       42.33       31.35     28.91 o
 -12   2   2       40.30       52.42     21.30 o
 -11   2   2       43.01       41.10     23.22 o
 -10   2   2       36.80       68.93     22.03 o
  -9   2   2      108.78      137.81     21.30 o
  -8   2   2        0.44       62.19     18.99 o
  -7   2   2       61.23       59.24     17.84 o
  -6   2   2       79.56       82.76     13.26 o
  -5   2   2     2041.71     1977.46     28.81 o
  -4   2   2      382.28      474.00     16.03 o
  -3   2   2      142.55      216.16      7.86 o
  -2   2   2     6125.47     6665.77     52.84 o
  -1   2   2     9343.47     8141.63     54.94 o
   0   2   2     1628.92     1914.22     10.08 o
   1   2   2       59.35      119.86      2.57 o
   2   2   2       18.06       65.54      2.74 o
   3   2   2     3759.83     3602.89     22.00 o
   4   2   2      107.86      106.48      4.77 o
   5   2   2     1792.52     1659.09     15.54 o
   6   2   2      243.31      304.70      7.23 o
   7   2   2      239.37      334.71     11.63 o
   8   2   2       95.06       87.51     13.95 o
   9   2   2      640.08      591.52     21.81 o
  10   2   2       41.26       49.85     19.53 o
  11   2   2       23.96       20.10     18.10 o
  12   2   2      292.63      324.75     23.32 o
  13   2   2        4.59        5.25     19.32 o
  14   2   2      258.80      285.78     29.46 o
  15   2   2        6.40       14.09     25.72 o
 -12   3   2       72.98       79.31     26.43 o
 -11   3   2       24.78       22.21     20.38 o
 -10   3   2      212.22      238.38     22.68 o
  -9   3   2       91.69       58.44     18.45 o
  -8   3   2      108.95       84.38     20.69 o
  -7   3   2      461.47      366.78     21.97 o
  -6   3   2      327.31      301.68     19.19 o
  -5   3   2       95.58       92.33     13.67 o
  -4   3   2     2053.98     2202.51     29.87 o
  -3   3   2     1571.27     1623.40     26.59 o
  -2   3   2      389.39      364.59     11.40 o
  -1   3   2       51.42       69.19      2.80 o
   0   3   2       61.90       48.70      2.70 o
   1   3   2      371.84      384.50      5.25 o
   2   3   2     6359.00     6174.71     26.13 o
   3   3   2     1335.35     1672.08     11.91 o
   4   3   2      798.97      592.70      8.60 o
   5   3   2     1582.22     1588.81     13.89 o
   6   3   2     6303.94     6396.02     29.46 o
   7   3   2     6213.06     6681.61     86.88 o
   8   3   2      118.37       78.53     16.37 o
   9   3   2      383.28      384.02     13.10 o
  10   3   2       56.71       39.31     18.74 o
  11   3   2      390.05      427.34     25.25 o
  12   3   2        5.96       38.95     21.35 o
  13   3   2       14.96       35.82     19.23 o
  14   3   2      150.27      184.36     23.44 o
  15   3   2        0.54       -1.59     21.84 o
 -11   4   2       12.41       20.01     21.77 o
 -10   4   2       16.18       25.82     20.74 o
  -9   4   2      485.80      453.07     27.92 o
  -8   4   2       26.92       22.94     19.91 o
  -7   4   2      462.66      537.65     26.20 o
  -6   4   2       45.04       34.60     16.89 o
  -5   4   2       36.88       18.22     13.43 o
  -4   4   2      474.21      462.49     18.60 o
  -3   4   2      743.00      722.40     15.61 o
  -2   4   2     1017.41     1073.97     13.35 o
  -1   4   2       20.15       10.62      2.67 o
   0   4   2      192.55      124.86      7.16 o
   1   4   2        5.72        3.63      2.58 o
   2   4   2     4050.30     3745.19     22.04 o
   3   4   2     7545.91     8073.74     40.80 o
   4   4   2     6733.24     6879.27     53.38 o
   5   4   2     1988.99     1783.66     15.91 o
   6   4   2       63.16       67.32      7.94 o
   7   4   2      543.21      619.69     19.08 o
   8   4   2      571.73      551.49     13.07 o
   9   4   2       88.49       67.43     10.37 o
  10   4   2       46.79       30.67     11.22 o
  11   4   2        4.03        7.36     17.89 o
  12   4   2       49.99       87.39     20.70 o
  13   4   2        2.01       -0.95     20.43 o
  14   4   2       23.44       18.76     20.25 o
  15   4   2        2.20      -15.08     24.78 o
 -11   5   2        2.50      -10.15     22.18 o
 -10   5   2        6.53       -6.55     20.36 o
  -9   5   2      190.21      218.17     25.01 o
  -8   5   2       49.60       43.06     21.22 o
  -7   5   2       53.11       29.47     20.45 o
  -6   5   2      143.85      139.03     21.14 o
  -5   5   2        5.27       -9.93     13.98 o
  -4   5   2      229.80      215.78     12.76 o
  -3   5   2      916.32     1033.18     25.08 o
  -2   5   2     3334.71     3438.73     15.17 o
  -1   5   2     1247.69     1502.48     21.64 o
   0   5   2      577.68      676.21      9.46 o
   1   5   2     1840.31     2251.96     23.69 o
   2   5   2      737.34      656.96      8.84 o
   3   5   2     1279.90     1557.46      7.27 o
   4   5   2      126.14      162.57      3.70 o
   5   5   2     3466.89     4505.94     17.17 o
   6   5   2      976.33      851.81     12.72 o
   7   5   2      479.21      406.45     16.74 o
   8   5   2     1141.91     1166.02     20.39 o
   9   5   2        6.69        0.25      7.49 o
  10   5   2       24.15       42.07      9.14 o
  11   5   2      269.61      290.31     21.58 o
  12   5   2      124.14       90.61     19.58 o
  13   5   2        0.82        6.63     19.81 o
  14   5   2        0.57        3.70     18.61 o
  15   5   2        0.01        4.21     24.51 o
 -10   6   2        2.65       12.92     25.17 o
  -9   6   2       12.32       17.98     22.30 o
  -8   6   2       55.82       68.93     22.30 o
  -7   6   2       13.79        0.28     18.02 o
  -6   6   2        7.33       -5.94     18.10 o
  -5   6   2       10.75      -10.96     18.56 o
  -4   6   2      152.63      177.80     12.84 o
  -3   6   2      247.72      248.67     13.49 o
  -2   6   2        5.92        0.87      4.48 o
  -1   6   2      384.69      439.99      7.51 o
   0   6   2     3581.82     3869.64     22.90 o
   1   6   2      620.24      776.44     12.38 o
   2   6   2       38.35       25.48      4.92 o
   3   6   2     1059.72     1234.91     21.61 o
   4   6   2     1792.48     1743.80     12.20 o
   5   6   2     2313.03     2838.01     17.36 o
   6   6   2     1705.44     1872.86     31.11 o
   7   6   2      648.43      691.11     14.81 o
   8   6   2     1014.83     1031.22     19.55 o
   9   6   2      200.71      202.02     10.02 o
  10   6   2      806.75      827.90     14.95 o
  11   6   2       10.22       -1.51      8.45 o
  12   6   2       32.09       43.81      9.46 o
  13   6   2       12.64       23.02     11.16 o
  14   6   2        3.31       -0.21     11.43 o
  15   6   2       86.42       88.17     13.55 o
  16   6   2        0.42       -2.05     12.90 o
  -9   7   2       13.19        6.83     20.82 o
  -8   7   2       80.71       67.81     24.23 o
  -7   7   2        0.12       -4.25     21.50 o
  -6   7   2      163.37      125.84     22.59 o
  -5   7   2        1.38       -6.78     16.68 o
  -4   7   2        0.44       -3.39     12.20 o
  -3   7   2      147.21      152.62      6.63 o
  -2   7   2      998.84     1067.10     16.78 o
  -1   7   2       13.11        8.31      5.34 o
   0   7   2       68.43       48.24      5.88 o
   1   7   2       20.88       28.68      2.57 o
   2   7   2      239.31      309.67      9.48 o
   3   7   2     5621.02     6598.60     48.85 o
   4   7   2     1000.11      995.82     10.58 o
   5   7   2      113.67      112.80      4.76 o
   6   7   2      108.34      195.72      5.33 o
   7   7   2       18.82        2.00      6.02 o
   8   7   2        3.68        3.73      6.11 o
   9   7   2       77.18       88.08      7.52 o
  10   7   2       84.70       70.56     10.66 o
  11   7   2       47.85       24.44      8.66 o
  12   7   2       73.76       42.33     10.95 o
  13   7   2       41.36       32.93     11.24 o
  14   7   2      171.35      157.85     32.39 o
  15   7   2        7.25        2.30     12.30 o
  16   7   2        8.22       18.71     26.01 o
  -9   8   2       30.12       35.48     22.62 o
  -8   8   2      122.10      133.72     26.20 o
  -7   8   2      111.81      126.49     25.05 o
  -6   8   2      217.21      185.99     24.19 o
  -5   8   2       10.52        7.19     19.41 o
  -4   8   2       12.37       27.92     14.03 o
  -3   8   2        6.41       -0.11     12.62 o
  -2   8   2      982.78      984.01     11.94 o
  -1   8   2       39.14       53.00      6.73 o
   0   8   2      167.70      140.43      7.61 o
   1   8   2      461.43      528.15     12.38 o
   2   8   2       56.04       49.75      7.62 o
   3   8   2      883.75     1076.38     15.11 o
   4   8   2     1248.16     1425.11     10.22 o
   5   8   2        2.65       11.63      5.30 o
   6   8   2      224.50      192.97      5.68 o
   7   8   2      390.22      535.04     10.82 o
   8   8   2       61.39       69.53      7.44 o
   9   8   2        2.95        0.12      7.66 o
  10   8   2      228.08      193.50     14.32 o
  11   8   2      375.57      374.29     21.33 o
  12   8   2       58.58       44.45      9.23 o
  13   8   2       94.94       96.79     10.31 o
  14   8   2        4.59       14.27      9.99 o
  15   8   2       13.84       25.17     18.63 o
  16   8   2       59.86       50.35     20.04 o
  -8   9   2       27.97       29.66     25.31 o
  -7   9   2        7.64       21.28     20.63 o
  -6   9   2       56.16       71.16     21.17 o
  -5   9   2      224.59      183.78     16.61 o
  -4   9   2        0.45        1.24     13.47 o
  -3   9   2      156.96      132.34     14.92 o
  -2   9   2        5.11       -2.23     13.13 o
  -1   9   2      287.63      333.52     15.66 o
   0   9   2      297.92      311.14      6.44 o
   1   9   2       41.89       30.05      3.36 o
   2   9   2       15.95       14.53      6.95 o
   3   9   2       15.78        6.28      8.14 o
   4   9   2      492.02      452.62     12.40 o
   5   9   2      314.90      337.26      6.97 o
   6   9   2        0.50        2.25      9.37 o
   7   9   2       46.56       35.80      7.17 o
   8   9   2     1361.36     1393.01     20.68 o
   9   9   2        7.39       10.49      8.29 o
  10   9   2       13.77       13.98      8.85 o
  11   9   2       12.96        8.46      9.05 o
  12   9   2        0.37        3.42      8.45 o
  13   9   2       94.66       57.25     10.05 o
  14   9   2       25.37       33.50     15.35 o
  15   9   2       83.48       92.16     20.11 o
  16   9   2        4.27       -0.47     20.15 o
  -7  10   2      102.83      168.24     28.85 o
  -6  10   2       38.33       29.60     24.61 o
  -5  10   2       18.85        7.72     22.74 o
  -4  10   2       53.42       48.72     14.33 o
  -3  10   2       30.53       25.37     13.35 o
  -2  10   2        2.62       -1.87     13.52 o
  -1  10   2        5.11       20.05     14.42 o
   0  10   2       20.82       43.47      9.33 o
   1  10   2        2.74       -1.26      3.54 o
   2  10   2        0.51        0.34      7.72 o
   3  10   2      136.63      114.89     10.36 o
   4  10   2      114.68      108.43     10.69 o
   5  10   2       20.00       15.50      4.95 o
   6  10   2        1.94       16.74      6.39 o
   7  10   2        8.35        5.37     10.95 o
   8  10   2      100.50      115.40     16.45 o
   9  10   2      342.58      379.58     16.63 o
  10  10   2       14.01        7.48      9.36 o
  11  10   2        1.81       -1.34      8.93 o
  12  10   2       29.41       18.39      9.20 o
  13  10   2       92.34       63.36     14.08 o
  14  10   2       29.47       28.06     16.02 o
  15  10   2        7.94        8.69     15.87 o
  16  10   2        6.52        1.51     18.28 o
  -6  11   2       34.62       76.76     27.92 o
  -5  11   2        1.55       21.92     24.65 o
  -4  11   2        8.16        2.62     15.18 o
  -3  11   2        0.00       11.36     15.63 o
  -2  11   2        9.74        2.79     14.56 o
  -1  11   2      295.17      286.22     16.79 o
   0  11   2        0.03        9.55     13.92 o
   1  11   2     1320.66     1398.00     22.78 o
   2  11   2      328.25      298.56     11.67 o
   3  11   2      112.55      103.67      9.82 o
   4  11   2      252.30      187.35     11.98 o
   5  11   2        9.00        8.96     10.16 o
   6  11   2        2.04        4.25      4.92 o
   7  11   2       36.21        8.49      6.54 o
   8  11   2       63.47       85.29     13.69 o
   9  11   2      225.80      263.95     11.60 o
  10  11   2       79.33      144.54     10.67 o
  11  11   2       19.97        1.90      9.50 o
  12  11   2       98.94       95.93     15.06 o
  13  11   2       98.88      108.62     16.01 o
  14  11   2      110.63       99.46     16.05 o
  15  11   2       32.34       21.85     16.37 o
  16  11   2        1.27        7.86     17.44 o
  -5  12   2      109.75      134.45     28.62 o
  -4  12   2        9.00       20.55     18.12 o
  -3  12   2        2.55       18.51     16.08 o
  -2  12   2       35.64       48.76     15.97 o
  -1  12   2       69.71       82.82     14.17 o
   0  12   2        8.01       10.00     14.13 o
   1  12   2      110.73      111.65     10.76 o
   2  12   2        6.93       14.18      9.88 o
   3  12   2      535.59      518.21     13.35 o
   4  12   2       66.92       33.66     11.70 o
   5  12   2       75.09       54.58     11.90 o
   6  12   2      357.22      396.59     15.49 o
   7  12   2      550.74      502.65     23.02 o
   8  12   2        3.07       16.89     13.94 o
   9  12   2        8.15       42.64     13.96 o
  10  12   2       31.81       25.46     22.65 o
  11  12   2        1.16        3.36     14.53 o
  12  12   2        6.91       -1.35     14.75 o
  13  12   2        0.16       -7.17     15.76 o
  14  12   2        2.54       10.64     16.34 o
  15  12   2        8.36        1.23     16.61 o
  16  12   2        0.09      -14.97     18.41 o
  -4  13   2        4.81       -7.63     23.15 o
  -3  13   2       37.09       63.10     18.69 o
  -2  13   2      133.72      148.27     19.57 o
  -1  13   2        0.53        1.91     15.50 o
   0  13   2        0.19       12.04     14.18 o
   1  13   2        0.69        9.33     14.01 o
   2  13   2       19.31       35.87      9.93 o
   3  13   2      143.86      124.44     10.93 o
   4  13   2        0.48       12.19      9.96 o
   5  13   2       12.23       32.43     12.41 o
   6  13   2      272.71      238.61     16.83 o
   7  13   2        0.57       -1.87     12.27 o
   8  13   2      169.73      136.85     17.57 o
   9  13   2      337.78      376.71     18.03 o
  10  13   2      116.32      120.04     16.18 o
  11  13   2      153.65      120.16     16.18 o
  12  13   2      144.04      175.10     17.13 o
  13  13   2       37.78       48.92     16.08 o
  14  13   2       36.89       33.02     16.49 o
  15  13   2       26.13       25.73     16.22 o
  16  13   2        7.21      -11.40     23.09 o
  -3  14   2        1.24      -10.67     25.74 o
  -2  14   2       46.58       73.37     17.31 o
  -1  14   2       45.30       40.15     16.64 o
   0  14   2       11.61       26.70     16.98 o
   1  14   2       64.87       80.32     15.90 o
   2  14   2       81.03      109.76     13.17 o
   3  14   2        0.02       -2.87      9.89 o
   4  14   2       62.27       62.12     10.51 o
   5  14   2        0.29       -2.95     11.87 o
   6  14   2       22.03       13.25     12.69 o
   7  14   2        1.30        9.93     12.78 o
   8  14   2        2.65       -0.84     13.11 o
   9  14   2        1.28        1.85     13.48 o
  10  14   2        0.35       -3.76     14.07 o
  11  14   2        9.50       -4.10     16.47 o
  12  14   2        7.39       17.81     15.62 o
  13  14   2       19.88       27.51     15.78 o
  14  14   2       44.13       35.30     18.94 o
  15  14   2       59.36       81.05     22.27 o
  16  14   2        0.98      -11.41     21.38 o
  -2  15   2        0.59       20.25     23.86 o
  -1  15   2       20.78       29.02     17.54 o
   0  15   2       13.82       21.38     15.39 o
   1  15   2       25.07       21.87     15.36 o
   2  15   2       29.57       26.17     15.03 o
   3  15   2       82.16       96.90     19.64 o
   4  15   2       17.84       34.91     14.05 o
   5  15   2       80.03       66.85     13.80 o
   6  15   2        3.06       -5.76     23.59 o
   7  15   2       23.69       28.74     12.81 o
   8  15   2       23.50       20.81     13.68 o
   9  15   2       24.02       15.54     14.54 o
  10  15   2        0.22       13.99     16.50 o
  11  15   2        1.96       12.93     14.51 o
  12  15   2        2.54        4.99     16.90 o
  13  15   2        0.00       -0.08     17.93 o
  14  15   2        5.77       21.10     22.47 o
  15  15   2        0.80       10.55     23.58 o
   0  16   2        1.01        9.06     25.03 o
   1  16   2        0.03        7.27     15.57 o
   2  16   2        6.12        3.69     15.50 o
   3  16   2        5.08      -10.07     14.64 o
   4  16   2        5.31       29.95     20.46 o
   5  16   2       35.56       29.50     15.00 o
   6  16   2        2.72        3.40     14.06 o
   7  16   2       62.15       55.83     26.22 o
   8  16   2        0.40        2.02     26.67 o
   9  16   2        1.57        6.77     25.46 o
  10  16   2        1.93        3.73     27.13 o
  11  16   2        3.04        4.68     28.12 o
   3  17   2        3.22       -6.55     24.22 o
   4  17   2       10.24       -4.33     23.11 o
   5  17   2        0.24       22.65     22.32 o
   6  17   2        6.66       18.95     16.54 o
   7  17   2        1.99       -2.31     14.61 o
   8  17   2        4.83        3.23     26.81 o
   9  17   2        7.99        4.30     30.81 o
   5  18   2       35.85       36.11     24.54 o
   6  18   2      116.90      176.40     26.14 o
   7  18   2        0.64        1.50     22.27 o
   8  18   2        1.11      -13.49     20.50 o
  -7 -17   3        3.67        1.60     28.57 o
  -6 -17   3        0.27       -3.65     27.59 o
  -5 -17   3       13.94       -2.81     26.88 o
 -10 -16   3       17.13       49.05     28.16 o
  -9 -16   3        0.60       10.57     31.03 o
  -8 -16   3       21.65       62.63     30.17 o
  -7 -16   3        5.24      -13.78     27.31 o
  -6 -16   3        7.17        6.65     26.39 o
  -5 -16   3        0.23       26.70     25.19 o
  -4 -16   3       24.46       -0.78     16.78 o
  -3 -16   3        0.32      -17.85     22.97 o
 -11 -15   3        6.57       -3.54     26.53 o
 -10 -15   3        0.40       16.52     27.20 o
  -9 -15   3        1.96       17.42     29.60 o
  -8 -15   3       16.80       69.74     28.00 o
  -7 -15   3       53.92       72.69     27.20 o
  -6 -15   3       26.02       27.97     26.40 o
  -5 -15   3        2.32        3.14     24.41 o
  -4 -15   3        3.96        8.51     14.75 o
  -3 -15   3       17.34       33.49     15.11 o
  -2 -15   3       25.36       17.26     19.52 o
  -1 -15   3       32.29       53.04     25.16 o
 -13 -14   3        1.97       -1.55     32.77 o
 -12 -14   3       54.12       66.11     29.27 o
 -11 -14   3        0.01       -8.56     30.50 o
 -10 -14   3        2.22        3.86     29.26 o
  -9 -14   3        2.04       25.84     27.72 o
  -8 -14   3        1.54       21.59     25.00 o
  -7 -14   3       10.18       14.98     22.96 o
  -6 -14   3       36.18       36.52     22.60 o
  -5 -14   3      145.39      187.34     26.48 o
  -4 -14   3      143.95      143.96     24.40 o
  -3 -14   3        4.90        3.34     10.59 o
  -2 -14   3       10.30        8.57     13.90 o
  -1 -14   3       12.75       15.53     19.00 o
   0 -14   3        0.95       -6.96     22.91 o
   1 -14   3        0.00      -13.51     24.92 o
 -14 -13   3        0.23        5.04     15.56 o
 -13 -13   3        6.21       -0.75     14.87 o
 -12 -13   3        1.03        6.47     13.68 o
 -11 -13   3        1.71       -4.73     13.52 o
 -10 -13   3        7.80       10.92     11.79 o
  -9 -13   3        0.30       13.38     11.08 o
  -8 -13   3       53.51       57.47     25.01 o
  -7 -13   3       96.09      132.85     25.10 o
  -6 -13   3        9.46       29.42     23.92 o
  -5 -13   3       30.80       26.57     21.53 o
  -4 -13   3      328.06      275.41     25.42 o
  -3 -13   3      102.25       96.92     21.78 o
  -2 -13   3        1.15       -3.05     10.04 o
  -1 -13   3       49.82       42.95     10.48 o
   0 -13   3       18.39       20.27     12.21 o
   1 -13   3        0.44       -4.24     13.56 o
   2 -13   3       43.28       47.47     13.84 o
   3 -13   3       28.14       13.46     15.58 o
 -16 -12   3        4.97        8.59     18.77 o
 -15 -12   3       11.56       16.62     15.60 o
 -14 -12   3       19.70       31.85     15.23 o
 -13 -12   3       36.63       32.00     13.99 o
 -12 -12   3       11.20       16.90     15.36 o
 -11 -12   3       36.24       41.07     17.56 o
 -10 -12   3       91.90      104.67     12.15 o
  -9 -12   3      308.51      284.43     12.83 o
  -8 -12   3       27.86       36.58      9.09 o
  -7 -12   3       40.60       46.46     12.01 o
  -6 -12   3      298.71      243.08      9.05 o
  -5 -12   3      235.84      201.63     10.77 o
  -4 -12   3       99.09      107.55      9.71 o
  -3 -12   3        3.82        4.41      8.55 o
  -2 -12   3        0.01       -2.62      9.54 o
  -1 -12   3        4.56        7.02      9.64 o
   0 -12   3        5.32       -2.48     11.73 o
   1 -12   3       19.44       29.83     12.96 o
   2 -12   3       11.05        6.50     13.19 o
   3 -12   3       19.62       -1.82     14.11 o
   4 -12   3        2.75        1.63     14.66 o
   5 -12   3       14.22        9.49     20.39 o
   6 -12   3       17.32        6.21     22.31 o
 -16 -11   3       40.43       72.74     18.54 o
 -15 -11   3        1.36       20.08     15.85 o
 -14 -11   3       30.60       25.12     15.08 o
 -13 -11   3        3.04       16.75     13.70 o
 -12 -11   3       16.93       21.32     13.25 o
 -11 -11   3        1.65        1.17     12.87 o
 -10 -11   3      508.51      596.82     64.99 o
  -9 -11   3      291.75      365.72     12.70 o
  -8 -11   3      274.84      291.13     22.24 o
  -7 -11   3      164.99      131.04      9.77 o
  -6 -11   3       14.51       20.89      6.90 o
  -5 -11   3        3.59        7.04      8.18 o
  -4 -11   3      107.46       98.64      8.96 o
  -3 -11   3      278.68      223.61     10.29 o
  -2 -11   3      213.69      221.40     21.08 o
  -1 -11   3       42.70        7.50      9.26 o
   0 -11   3       82.25       56.68      9.79 o
   1 -11   3      450.86      476.79     20.47 o
   2 -11   3       11.62       28.45     13.63 o
   3 -11   3       27.18       26.22     17.56 o
   4 -11   3       22.00       19.41     14.73 o
   5 -11   3       24.86       40.97     15.36 o
   6 -11   3        6.59       16.17     19.63 o
   7 -11   3        7.61        9.04     24.61 o
 -16 -10   3       20.68       22.36     17.21 o
 -15 -10   3       12.61       16.86     14.25 o
 -14 -10   3        0.85        4.84     14.81 o
 -13 -10   3      196.69      198.64     16.28 o
 -12 -10   3        7.97       15.63     13.30 o
 -11 -10   3        0.17       32.79     19.99 o
 -10 -10   3      897.28      866.45    105.44 o
  -9 -10   3       64.04      105.17     12.89 o
  -8 -10   3       55.58       57.66     12.07 o
  -7 -10   3      386.48      373.82     10.58 o
  -6 -10   3        9.03        0.55      6.62 o
  -5 -10   3        6.30        1.66      5.67 o
  -4 -10   3       27.50       64.82     10.69 o
  -3 -10   3      102.29      124.59      8.78 o
  -2 -10   3        9.27        5.72      7.61 o
  -1 -10   3      300.39      312.03     10.97 o
   0 -10   3      467.54      425.94     11.95 o
   1 -10   3      296.01      381.02     22.61 o
   2 -10   3       80.81      108.77     13.15 o
   3 -10   3       63.52       75.23     12.92 o
   4 -10   3      143.67      169.07     16.26 o
   5 -10   3        2.68        4.41     13.58 o
   6 -10   3      204.80      246.55     18.30 o
   7 -10   3        2.62        0.70     20.84 o
   8 -10   3        2.29        6.75     21.12 o
 -16  -9   3        0.52        7.69     30.59 o
 -15  -9   3       80.18       90.73     28.99 o
 -14  -9   3        0.01        3.92     25.68 o
 -13  -9   3        1.19       10.88     25.02 o
 -12  -9   3       63.52       65.08     13.04 o
 -11  -9   3        5.01        0.06     14.43 o
 -10  -9   3       20.00       28.37     12.07 o
  -9  -9   3      180.69      165.38      8.60 o
  -8  -9   3      974.52      992.40     20.07 o
  -7  -9   3        0.17        8.07      9.74 o
  -6  -9   3       24.71       17.82      3.39 o
  -5  -9   3        7.23        3.92      3.62 o
  -4  -9   3      609.49      635.80     12.51 o
  -3  -9   3      700.94      743.66      7.54 o
  -2  -9   3      288.26      245.38      8.13 o
  -1  -9   3       28.70       20.89      6.00 o
   0  -9   3      617.44      605.78     15.45 o
   1  -9   3      336.42      320.51     10.33 o
   2  -9   3      594.31      585.91     16.89 o
   3  -9   3       12.32       14.14     12.67 o
   4  -9   3        9.60        4.73     13.02 o
   5  -9   3       66.53       70.87     14.29 o
   6  -9   3       58.25       58.46     15.04 o
   7  -9   3       52.01       59.00     16.83 o
   8  -9   3       47.23       47.89     22.17 o
   9  -9   3       10.82       11.11     21.54 o
 -16  -8   3        1.74       -4.53     21.75 o
 -15  -8   3        4.85       26.82     15.97 o
 -14  -8   3       10.45       13.49     15.13 o
 -13  -8   3        7.22       14.77     14.75 o
 -12  -8   3        0.00       -2.81     23.39 o
 -11  -8   3        3.27       -0.53      8.00 o
 -10  -8   3      145.88      201.59     17.52 o
  -9  -8   3       37.37       38.72      5.81 o
  -8  -8   3       25.92       20.85      4.15 o
  -7  -8   3      235.06      250.59     10.80 o
  -6  -8   3        0.76        4.62      7.33 o
  -5  -8   3      156.31      193.39      4.27 o
  -4  -8   3      163.30      164.56      4.54 o
  -3  -8   3       71.83      107.67      3.99 o
  -2  -8   3       30.98       19.46      3.26 o
  -1  -8   3      207.07      195.08      4.61 o
   0  -8   3       32.51       27.68      4.78 o
   1  -8   3      255.64      251.17      8.60 o
   2  -8   3        0.37        3.02      5.18 o
   3  -8   3     1777.92     1591.51     16.32 o
   4  -8   3        9.00        8.40     11.04 o
   5  -8   3       14.84        5.71     12.64 o
   6  -8   3        6.78        3.16     13.73 o
   7  -8   3       44.94       59.79     15.94 o
   8  -8   3       14.16       17.05     21.08 o
   9  -8   3       53.59       77.71     23.42 o
 -16  -7   3        0.03       12.14     25.66 o
 -15  -7   3        0.20       17.05     16.18 o
 -14  -7   3       59.96       62.75     16.22 o
 -13  -7   3        6.34       12.74     14.35 o
 -12  -7   3      134.98       78.20      8.88 o
 -11  -7   3        4.01        2.16      7.25 o
 -10  -7   3      124.28      141.23      7.38 o
  -9  -7   3       92.09       76.84      7.12 o
  -8  -7   3      580.01      601.72     46.94 o
  -7  -7   3      294.48      251.83      5.22 o
  -6  -7   3      128.49       90.64      7.62 o
  -5  -7   3     1368.87     1450.96     10.23 o
  -4  -7   3      517.45      598.54      5.88 o
  -3  -7   3      524.85      649.19      9.64 o
  -2  -7   3      823.82      846.85     14.11 o
  -1  -7   3      858.76      957.08     13.33 o
   0  -7   3       37.32       59.37      4.04 o
   1  -7   3      127.18      136.26      4.34 o
   2  -7   3      211.75      175.60      6.80 o
   3  -7   3      493.56      492.83     11.18 o
   4  -7   3      354.10      283.46     14.61 o
   5  -7   3      607.86      543.59     35.41 o
   6  -7   3        9.45        8.39     12.41 o
   7  -7   3        0.30       -2.77     14.63 o
   8  -7   3       18.87       24.56     18.64 o
   9  -7   3       36.63       38.70     19.87 o
  10  -7   3       14.32        4.19     22.37 o
 -15  -6   3       10.94       28.34     23.69 o
 -14  -6   3       30.15       26.87     15.94 o
 -13  -6   3      238.89      224.29     17.57 o
 -12  -6   3      161.07      188.54     15.81 o
 -11  -6   3        8.45        5.93     12.46 o
 -10  -6   3      126.07      103.45     12.00 o
  -9  -6   3      995.85      942.47     12.54 o
  -8  -6   3       96.54      109.54      5.71 o
  -7  -6   3      454.71      478.03     17.40 o
  -6  -6   3        3.88       -0.05      3.10 o
  -5  -6   3      288.31      255.83     13.27 o
  -4  -6   3      277.74      279.72      8.47 o
  -3  -6   3        7.48       11.67      3.73 o
  -2  -6   3        1.08        0.75      2.29 o
  -1  -6   3      627.00      573.31      7.48 o
   0  -6   3       82.82       70.06      3.13 o
   1  -6   3       66.91       78.07      3.64 o
   2  -6   3      528.98      446.83     23.43 o
   3  -6   3       45.66       53.51      5.50 o
   4  -6   3       76.66       91.12      5.38 o
   5  -6   3       10.11       -1.05     10.70 o
   6  -6   3        5.15       -3.79     11.99 o
   7  -6   3       33.22       34.26     13.03 o
   8  -6   3        0.15        2.55     19.17 o
   9  -6   3       10.44       20.25     20.73 o
  10  -6   3       30.02       47.19     22.33 o
  11  -6   3       21.20       28.90     22.00 o
 -15  -5   3        0.24        0.17     20.90 o
 -14  -5   3       23.25       30.06     19.40 o
 -13  -5   3      134.70      142.28     15.87 o
 -12  -5   3        8.49        2.27     13.94 o
 -11  -5   3        8.28        8.55     13.76 o
 -10  -5   3      119.34      117.89     12.34 o
  -9  -5   3      173.20      190.64     12.00 o
  -8  -5   3       46.05       63.16      9.79 o
  -7  -5   3     1336.31     1238.89     16.02 o
  -6  -5   3      815.88      801.29      7.60 o
  -5  -5   3      374.58      448.63      9.12 o
  -4  -5   3        0.54       -0.56      3.26 o
  -3  -5   3        9.75        4.80      1.81 o
  -2  -5   3     1719.78     1811.79      9.90 o
  -1  -5   3     1025.09      854.99      9.13 o
   0  -5   3     1310.29     1230.17     22.86 o
   1  -5   3      723.88      765.30     12.97 o
   2  -5   3     1876.63     1893.90     20.68 o
   3  -5   3      481.87      399.13     12.49 o
   4  -5   3       32.02       42.73      4.18 o
   5  -5   3      307.09      314.64     13.44 o
   6  -5   3       71.22       85.98     11.85 o
   7  -5   3      132.39      116.08     18.53 o
   8  -5   3      350.69      386.27     23.66 o
   9  -5   3       24.99       28.35     18.84 o
  10  -5   3       74.96       76.01     20.12 o
  11  -5   3        1.40        0.48     24.23 o
 -15  -4   3        4.96       -1.36     21.81 o
 -14  -4   3       11.22       22.10     23.16 o
 -13  -4   3       11.18        7.60     14.79 o
 -12  -4   3       89.43       92.89     14.91 o
 -11  -4   3       44.82       35.14     13.01 o
 -10  -4   3      716.34      739.56     32.05 o
  -9  -4   3       29.53       48.76     10.63 o
  -8  -4   3      174.02      229.99     10.82 o
  -7  -4   3        0.24       -1.21      7.81 o
  -6  -4   3     1121.04     1571.21     25.34 o
  -5  -4   3        4.41       12.66      4.68 o
  -4  -4   3     2244.48     2076.56     24.51 o
  -3  -4   3     2948.64     2874.93     35.66 o
  -2  -4   3     3653.81     3475.68     40.97 o
  -1  -4   3     2216.16     2039.53     13.63 o
   0  -4   3     1801.82     1557.60     26.27 o
   1  -4   3      567.27      629.82     11.82 o
   2  -4   3     3285.86     3186.65     38.57 o
   3  -4   3      337.79      345.79     12.06 o
   4  -4   3      928.47      905.02     21.41 o
   5  -4   3      301.03      341.73     18.24 o
   6  -4   3       44.83       51.02     10.89 o
   7  -4   3      335.91      273.38     18.78 o
   8  -4   3       57.53       41.66     17.54 o
   9  -4   3      236.94      251.62     23.45 o
  10  -4   3       69.10      102.03     19.80 o
  11  -4   3       86.95      107.11     25.13 o
  12  -4   3       41.61       52.96     22.83 o
 -15  -3   3        2.98       -5.09     25.69 o
 -14  -3   3        2.67       -3.62     22.88 o
 -13  -3   3       20.44        6.23     20.98 o
 -12  -3   3       87.04      128.51     14.26 o
 -11  -3   3       16.89       10.61     12.41 o
 -10  -3   3       95.59      104.58     12.74 o
  -9  -3   3       33.76       25.80      9.95 o
  -8  -3   3       25.64       35.00     13.60 o
  -7  -3   3     3440.13     3783.04     25.03 o
  -6  -3   3        0.05        8.22      6.69 o
  -5  -3   3      854.01      932.44     15.38 o
  -4  -3   3        8.34        5.27      2.71 o
  -3  -3   3      213.36      130.66      2.99 o
  -2  -3   3       10.93        7.40      1.97 o
  -1  -3   3     4954.17     5382.49     19.47 o
   0  -3   3     4840.91     4866.33     69.59 o
   1  -3   3      370.65      337.76      5.53 o
   2  -3   3      765.40      810.72      8.29 o
   3  -3   3     1558.22     1473.01     26.60 o
   4  -3   3       89.00      124.39      5.89 o
   5  -3   3     1109.08     1160.36     51.39 o
   6  -3   3       25.08       12.77     10.07 o
   7  -3   3      253.85      245.75     17.21 o
   8  -3   3       12.53       38.62     18.66 o
   9  -3   3       35.69       37.66     17.29 o
  10  -3   3      114.04      105.39     22.76 o
  11  -3   3       55.21       34.18     22.61 o
  12  -3   3      143.00      134.43     22.72 o
 -14  -2   3       29.57       41.30     22.89 o
 -13  -2   3        2.31       18.06     22.49 o
 -12  -2   3      217.15      231.68     24.95 o
 -11  -2   3       29.98       13.51     11.32 o
 -10  -2   3      858.16      991.01     18.94 o
  -9  -2   3       10.39        8.95      9.50 o
  -8  -2   3        7.87       22.38      8.67 o
  -7  -2   3       19.79        7.21      7.56 o
  -6  -2   3      730.63      810.91      9.52 o
  -5  -2   3      410.82      439.27      5.86 o
  -4  -2   3      331.73      288.80      5.43 o
  -3  -2   3       14.55       13.71      2.23 o
  -2  -2   3     1537.15     1539.52     17.03 o
  -1  -2   3      927.85      738.57      7.41 o
   0  -2   3     3911.71     4335.25     43.42 o
   1  -2   3     2814.14     2237.44     12.23 o
   2  -2   3      295.31      226.99      7.17 o
   3  -2   3      303.77      400.07      5.47 o
   4  -2   3      713.03      689.67     23.88 o
   5  -2   3       12.94       14.97      4.07 o
   6  -2   3     1111.08     1131.64     39.32 o
   7  -2   3       43.47       51.06      4.61 o
   8  -2   3       56.03       59.08     16.25 o
   9  -2   3       33.95       31.52     17.93 o
  10  -2   3      128.77      103.07     20.23 o
  11  -2   3       59.54       51.10     21.37 o
  12  -2   3        6.80       -2.88     23.05 o
  13  -2   3        2.32       11.71     25.70 o
 -14  -1   3       29.59       24.56     23.14 o
 -13  -1   3       84.81       64.45     21.99 o
 -12  -1   3      238.19      221.38     23.44 o
 -11  -1   3      311.88      281.15     23.26 o
 -10  -1   3      972.89     1081.40     76.68 o
  -9  -1   3      115.16      107.56     10.36 o
  -8  -1   3      959.63      988.54     19.41 o
  -7  -1   3      173.79      132.05      6.33 o
  -6  -1   3      441.60      399.29      6.78 o
  -5  -1   3     4088.84     4068.44     27.75 o
  -4  -1   3     2096.71     1939.86     13.96 o
  -3  -1   3    17483.99    18619.45     70.34 o
  -2  -1   3       13.00        2.57      1.69 o
  -1  -1   3    12755.79    12176.30     71.21 o
   0  -1   3    19112.79    19770.35    310.03 o
   1  -1   3        8.11       45.04      1.94 o
   2  -1   3      948.72     1148.40      8.93 o
   3  -1   3      224.03      382.98      4.87 o
   4  -1   3     1493.76     1503.67     14.90 o
   5  -1   3     2938.19     3031.01     49.35 o
   6  -1   3      374.86      305.63      8.44 o
   7  -1   3      106.32      109.13     10.80 o
   8  -1   3      316.69      244.08     24.77 o
   9  -1   3       68.47      112.60     19.79 o
  10  -1   3       69.31       63.45     21.15 o
  11  -1   3       75.07       61.11     21.46 o
  12  -1   3       72.43       70.33     19.91 o
  13  -1   3       21.85       28.13     21.52 o
 -13   0   3       90.65       98.79     25.31 o
 -12   0   3      120.89      128.35     25.04 o
 -11   0   3       35.13       37.66     20.98 o
 -10   0   3      494.76      477.33     25.22 o
  -9   0   3       53.67       96.25     31.84 o
  -8   0   3      249.32      320.11     13.86 o
  -7   0   3       45.35       59.72      4.50 o
  -6   0   3      103.36       97.45      4.35 o
  -5   0   3     1231.30     1429.63     11.74 o
  -4   0   3      229.99      198.38      5.45 o
  -3   0   3    18363.92    18610.69    118.00 o
  -2   0   3    11717.66    10977.76     23.94 o
  -1   0   3      105.54      196.76      7.48 o
   0   0   3       23.03        2.75      1.42 o
   1   0   3     1567.63     1736.32      8.98 o
   2   0   3    39994.36    35349.84    112.53 o
   3   0   3      874.35     1008.19      6.28 o
   4   0   3      130.46      104.41      5.87 o
   5   0   3      111.67      107.85      6.05 o
   6   0   3      191.19      261.25      7.57 o
   7   0   3       29.17       36.61      6.28 o
   8   0   3     1567.07     1651.89     24.29 o
   9   0   3       78.06       52.95     16.04 o
  10   0   3       14.21        6.17     18.94 o
  11   0   3       51.73       59.04     22.71 o
  12   0   3      139.82       89.92     21.47 o
  13   0   3        0.05        3.71     23.30 o
  14   0   3       27.19       29.68     27.38 o
 -13   1   3        2.42        4.64     21.39 o
 -12   1   3       70.54       29.09     24.46 o
 -11   1   3       30.65       28.02     18.88 o
 -10   1   3       55.97       86.62     22.30 o
  -9   1   3     2799.93     2866.13     44.19 o
  -8   1   3       62.41       42.96      6.94 o
  -7   1   3       97.22      166.04      9.33 o
  -6   1   3      979.57     1016.81     44.34 o
  -5   1   3     1984.28     1848.48     35.17 o
  -4   1   3     2199.84     2407.82     39.50 o
  -3   1   3      941.32      800.08     13.41 o
  -2   1   3     1328.89     1691.53     12.48 o
  -1   1   3     1509.32     1099.14     18.51 o
   0   1   3     1473.69     2044.73     33.70 o
   1   1   3    10274.50     8601.57     35.89 o
   2   1   3      130.88      251.98      2.99 o
   3   1   3     4236.31     5186.75     15.38 o
   4   1   3     3213.33     3325.28     18.05 o
   5   1   3     2547.94     3011.70     44.41 o
   6   1   3       52.31       14.32      6.59 o
   7   1   3        4.26        3.30      6.39 o
   8   1   3      156.63      152.31      8.19 o
   9   1   3       18.45       16.30     11.36 o
  10   1   3        3.94        8.55     20.23 o
  11   1   3       48.66       86.07     22.86 o
  12   1   3      851.60      900.64     33.35 o
  13   1   3       32.86       40.82     19.75 o
  14   1   3       20.18       13.20     26.05 o
 -12   2   3        0.36        8.88     21.11 o
 -11   2   3       22.18       16.49     21.70 o
 -10   2   3       29.49       59.15     22.30 o
  -9   2   3       16.77       31.03     21.19 o
  -8   2   3     1052.74     1165.03     31.40 o
  -7   2   3     1276.07     1105.71     27.69 o
  -6   2   3       16.28       12.60     12.57 o
  -5   2   3      119.70       95.29     35.59 o
  -4   2   3     2809.72     3052.41     32.60 o
  -3   2   3     1327.48     2030.85     40.36 o
  -2   2   3      167.12      186.54      4.82 o
  -1   2   3    10461.46    11030.60     47.79 o
   0   2   3    26561.19    26288.70    410.52 o
   1   2   3    10694.10    14231.75     40.00 o
   2   2   3    13686.88    15864.62    125.77 o
   3   2   3    14138.60    16463.31     34.72 o
   4   2   3     2051.98     1799.88     11.24 o
   5   2   3      430.47      464.88     16.25 o
   6   2   3     1759.34     1807.07     66.47 o
   7   2   3       36.09       52.22      7.27 o
   8   2   3     1068.08     1112.70     25.28 o
   9   2   3       28.61       21.68     14.12 o
  10   2   3      836.33      795.47     26.68 o
  11   2   3       41.77       28.73     20.70 o
  12   2   3        0.17        9.56     22.73 o
  13   2   3       66.46       99.81     24.87 o
  14   2   3        4.43       18.41     25.63 o
  15   2   3        7.44        4.75     22.75 o
 -12   3   3        0.91       -3.13     26.04 o
 -11   3   3        8.23       29.69     21.74 o
 -10   3   3      104.99      147.48     22.24 o
  -9   3   3      168.91      162.23     22.30 o
  -8   3   3       22.11        6.78     20.81 o
  -7   3   3        5.57        9.43     17.31 o
  -6   3   3       12.88       17.75     15.95 o
  -5   3   3     1416.49     1223.34     25.90 o
  -4   3   3      327.06      295.47     16.66 o
  -3   3   3      204.55       86.52     26.45 o
  -2   3   3    12737.67    12184.83     39.93 o
  -1   3   3      790.35      692.16     10.00 o
   0   3   3     1001.85      625.21      8.62 o
   1   3   3     3011.31     3604.30     39.10 o
   2   3   3     4623.29     6548.96     19.72 o
   3   3   3     1188.79     1161.78     10.28 o
   4   3   3      674.18      536.83      5.16 o
   5   3   3     2190.65     2522.81     11.86 o
   6   3   3     1406.78     1703.68     24.34 o
   7   3   3     2016.58     2201.65     44.08 o
   8   3   3       72.69       45.70     12.46 o
   9   3   3       94.47       63.08     14.88 o
  10   3   3      313.24      354.29     22.39 o
  11   3   3      402.92      387.60     25.33 o
  12   3   3      708.46      783.77     30.69 o
  13   3   3       49.08       49.05     23.22 o
  14   3   3       42.36       68.21     23.63 o
  15   3   3       68.81       89.80     26.38 o
 -11   4   3      163.52      199.12     26.50 o
 -10   4   3        0.69       26.00     22.66 o
  -9   4   3      145.51      233.37     25.95 o
  -8   4   3      151.94       94.00     19.16 o
  -7   4   3      736.28      654.43     27.88 o
  -6   4   3       84.79       55.39     16.09 o
  -5   4   3       77.75       60.45     16.08 o
  -4   4   3      268.82      261.59     16.84 o
  -3   4   3      253.41      159.94      5.12 o
  -2   4   3      151.89      274.43      8.45 o
  -1   4   3     2650.22     2851.58     11.44 o
   0   4   3       50.34       54.94      3.20 o
   1   4   3     1439.94     1285.50     11.00 o
   2   4   3      206.11      526.62      5.11 o
   3   4   3      467.69      372.24      6.47 o
   4   4   3     5327.89     5903.87     31.27 o
   5   4   3      132.03      139.04      5.62 o
   6   4   3      819.43     1043.72     14.42 o
   7   4   3       36.86       10.50      6.01 o
   8   4   3        1.63       -4.03      9.05 o
   9   4   3        2.95        3.28      9.88 o
  10   4   3        4.79       -3.95     14.45 o
  11   4   3      514.32      573.98     26.37 o
  12   4   3      145.90      206.82     24.58 o
  13   4   3        0.94       19.45     22.78 o
  14   4   3        1.13        2.72     19.75 o
  15   4   3       22.76       18.24     23.16 o
 -11   5   3       21.93       29.64     22.86 o
 -10   5   3       45.27       50.66     21.18 o
  -9   5   3        6.26       47.16     23.44 o
  -8   5   3      488.40      398.26     24.92 o
  -7   5   3        1.10      -16.02     19.17 o
  -6   5   3        8.81       -7.88     17.41 o
  -5   5   3       12.54       -5.02     16.82 o
  -4   5   3      194.28      206.97     17.94 o
  -3   5   3      632.54      633.97     15.75 o
  -2   5   3      492.40      525.13     14.81 o
  -1   5   3      102.75       66.62      4.86 o
   0   5   3       14.50        8.05      3.49 o
   1   5   3      681.96     1054.53      9.63 o
   2   5   3      365.23      534.36      8.17 o
   3   5   3     3392.90     3259.00     20.78 o
   4   5   3       86.35       71.15      3.39 o
   5   5   3       30.18       88.13      6.48 o
   6   5   3     1161.56     1058.94     11.91 o
   7   5   3     1222.45     1720.60     14.08 o
   8   5   3      200.39      242.52     10.77 o
   9   5   3      352.88      336.38      9.21 o
  10   5   3     2016.87     2089.21     36.24 o
  11   5   3      250.39      207.79     11.98 o
  12   5   3      572.04      517.94     27.56 o
  13   5   3       21.49       37.07     19.87 o
  14   5   3       24.02       26.34     21.78 o
  15   5   3       25.03       20.18     12.97 o
  16   5   3        2.69       -8.52     15.64 o
  17   5   3        4.20       -4.89     17.44 o
 -10   6   3       20.45       10.77     25.34 o
  -9   6   3        3.64        6.02     20.35 o
  -8   6   3       80.72       70.92     23.86 o
  -7   6   3       20.72        8.76     21.47 o
  -6   6   3       51.17       26.41     20.46 o
  -5   6   3      653.22      539.94     23.79 o
  -4   6   3      201.08      186.93     13.08 o
  -3   6   3      412.10      439.11     19.55 o
  -2   6   3       38.48       60.01      5.25 o
  -1   6   3     1370.19     1590.03     27.16 o
   0   6   3      120.10       99.62      5.85 o
   1   6   3     6262.22     6155.15     42.24 o
   2   6   3      852.69      964.84     12.65 o
   3   6   3      734.21      849.82      9.40 o
   4   6   3     4491.48     4718.89     88.17 o
   5   6   3     1312.92     1846.05     17.42 o
   6   6   3     4129.65     3871.17     26.13 o
   7   6   3       53.78       34.09      6.63 o
   8   6   3      290.12      328.57      9.34 o
   9   6   3       84.84       87.14      7.75 o
  10   6   3      270.26      206.29     12.01 o
  11   6   3        7.70        3.58      8.71 o
  12   6   3      471.31      384.22     14.17 o
  13   6   3      138.24      116.78     11.72 o
  14   6   3        4.37        9.83     11.84 o
  15   6   3        0.08        6.13     12.39 o
  16   6   3        0.04       -7.15     12.97 o
  -9   7   3        8.28       20.32     22.81 o
  -8   7   3       34.40        6.66     22.90 o
  -7   7   3        1.21        5.35     21.75 o
  -6   7   3        0.60       -9.16     19.91 o
  -5   7   3       56.99       50.46     19.13 o
  -4   7   3        0.03       -1.51     12.53 o
  -3   7   3       10.18        6.72      3.94 o
  -2   7   3     1445.25     1683.99     29.94 o
  -1   7   3       83.80       91.30      8.77 o
   0   7   3      116.78      116.89      6.31 o
   1   7   3       14.76       20.78      5.80 o
   2   7   3      104.05       87.47      8.17 o
   3   7   3      412.41      501.69     11.64 o
   4   7   3      154.96      116.86      5.62 o
   5   7   3      606.05      647.70      7.94 o
   6   7   3      761.00      979.37     11.89 o
   7   7   3      308.01      435.58      9.39 o
   8   7   3       44.61       66.94      7.23 o
   9   7   3       90.11       93.28      8.22 o
  10   7   3       50.52       20.07      8.75 o
  11   7   3      103.61       93.91      9.58 o
  12   7   3       67.35       53.25      9.06 o
  13   7   3        9.08        3.64     13.35 o
  14   7   3        2.02        9.08     14.38 o
  15   7   3        3.58       -5.09     15.28 o
  -9   8   3       18.96       31.40     24.51 o
  -8   8   3        7.98       25.87     23.64 o
  -7   8   3       66.19       50.64     24.96 o
  -6   8   3       86.43       59.17     22.70 o
  -5   8   3      163.20      174.00     20.36 o
  -4   8   3       52.34       29.61     13.16 o
  -3   8   3        6.78        7.53     11.68 o
  -2   8   3      316.24      332.02      9.25 o
  -1   8   3      404.96      377.38     10.46 o
   0   8   3       48.21       31.86      9.02 o
   1   8   3      171.90      144.98     12.30 o
   2   8   3      319.02      235.23      9.21 o
   3   8   3       85.87      141.26     18.73 o
   4   8   3     1613.43     1820.64     21.93 o
   5   8   3      503.21      739.23     11.09 o
   6   8   3       32.05       14.99      6.36 o
   7   8   3        4.14        6.44      6.90 o
   8   8   3        7.53       -1.05      7.08 o
   9   8   3      337.65      383.92     11.05 o
  10   8   3       94.54       87.54      9.75 o
  11   8   3       84.66       80.10      9.35 o
  12   8   3      313.49      296.52     11.46 o
  13   8   3       76.26       75.86      9.91 o
  14   8   3       81.62       74.26     11.16 o
  15   8   3      231.92      188.27     14.06 o
  16   8   3        5.27       12.47     20.18 o
  -8   9   3        9.89       23.53     27.06 o
  -7   9   3       55.57       51.51     23.55 o
  -6   9   3        4.60        1.79     22.16 o
  -5   9   3      171.18      186.26     24.67 o
  -4   9   3       22.44       26.77     13.03 o
  -3   9   3       11.33       -1.30     13.34 o
  -2   9   3        0.21       -1.47     12.82 o
  -1   9   3     1025.12     1017.23     20.18 o
   0   9   3        9.73        1.97      9.79 o
   1   9   3       58.74       33.52      3.37 o
   2   9   3     1976.39     2123.45     24.81 o
   3   9   3       52.11       62.62      8.97 o
   4   9   3      263.39      288.46     13.86 o
   5   9   3        7.94       -1.53      3.49 o
   6   9   3      311.96      321.59      9.41 o
   7   9   3       35.73        9.67      7.62 o
   8   9   3        0.06       13.82      8.30 o
   9   9   3      950.47      947.17     29.13 o
  10   9   3      155.75      146.49     10.78 o
  11   9   3        4.91       -3.81      8.83 o
  12   9   3       30.45        8.16      9.06 o
  13   9   3       24.07       -0.59      8.99 o
  14   9   3        0.25       -5.78     10.03 o
  15   9   3       30.71       53.92     17.49 o
  16   9   3        8.33       15.29     20.18 o
  -7  10   3       17.63       10.45     26.29 o
  -6  10   3        2.43        0.13     24.80 o
  -5  10   3       28.44       13.92     22.58 o
  -4  10   3      156.66      181.69     16.40 o
  -3  10   3       65.70       91.29     13.80 o
  -2  10   3       86.98       76.37     14.72 o
  -1  10   3        9.40       -2.68     12.63 o
   0  10   3      901.78      985.58     24.79 o
   1  10   3      249.53      217.42      9.88 o
   2  10   3       65.82       85.39      8.46 o
   3  10   3        9.70        2.61      9.82 o
   4  10   3      168.22      158.86     11.57 o
   5  10   3      931.40     1058.19     18.45 o
   6  10   3      736.40      760.31     10.05 o
   7  10   3       42.30       18.78      8.18 o
   8  10   3       76.47      101.19     12.42 o
   9  10   3      185.20      209.96     10.91 o
  10  10   3      869.59      809.46     20.14 o
  11  10   3      510.72      517.61     18.18 o
  12  10   3       15.21       10.08      9.31 o
  13  10   3        6.90       -1.11      9.76 o
  14  10   3       48.21       45.33     14.35 o
  15  10   3        1.97        1.92     18.69 o
  16  10   3       22.51        7.66     17.27 o
  -6  11   3       30.64       47.13     27.34 o
  -5  11   3       85.48       95.37     25.60 o
  -4  11   3       72.73       85.40     16.59 o
  -3  11   3        5.52        4.46     15.67 o
  -2  11   3       19.51       11.66     14.75 o
  -1  11   3       74.43       49.09     13.45 o
   0  11   3        0.02        8.76     13.24 o
   1  11   3      474.57      503.92     16.20 o
   2  11   3      833.89      805.30     14.38 o
   3  11   3      746.14      803.38     20.54 o
   4  11   3        8.58       20.10     10.54 o
   5  11   3        2.51        4.92     10.81 o
   6  11   3       16.09        7.75     11.18 o
   7  11   3       11.03       21.11      6.26 o
   8  11   3      613.20      566.11     18.43 o
   9  11   3      685.26      611.77     14.38 o
  10  11   3      120.40      119.32     11.68 o
  11  11   3       36.95       14.44      9.91 o
  12  11   3       32.58       30.31     15.86 o
  13  11   3        7.72       12.70     13.96 o
  14  11   3      133.84      131.03     15.82 o
  15  11   3        5.43       -0.04     16.20 o
  16  11   3       41.00       26.47     20.92 o
  -5  12   3        1.26        5.17     27.25 o
  -4  12   3        0.01       19.13     17.16 o
  -3  12   3        0.59       -0.57     16.27 o
  -2  12   3       10.66        6.80     14.87 o
  -1  12   3        0.00        0.19     13.55 o
   0  12   3      147.62      160.09     22.20 o
   1  12   3       42.64       43.66     14.90 o
   2  12   3      298.39      277.62     12.04 o
   3  12   3      191.75      180.05     11.10 o
   4  12   3        1.84       -3.38      8.94 o
   5  12   3        0.03       -5.69     11.53 o
   6  12   3       76.29       78.19     12.71 o
   7  12   3      171.50      179.12     14.62 o
   8  12   3        0.02        0.51     14.18 o
   9  12   3       10.51       22.57     18.59 o
  10  12   3      204.97      309.79     12.43 o
  11  12   3        6.52       12.45     14.82 o
  12  12   3       17.65       18.92     15.41 o
  13  12   3       17.37        9.57     14.61 o
  14  12   3       16.47       17.11     16.81 o
  15  12   3        8.51        2.76     16.52 o
  16  12   3       38.56       19.21     22.73 o
  -4  13   3       14.55       13.00     24.87 o
  -3  13   3        0.99       -4.67     18.44 o
  -2  13   3        8.81       15.01     16.09 o
  -1  13   3       21.57       16.90     15.33 o
   0  13   3        6.78       19.18     14.20 o
   1  13   3       57.98       53.72     14.53 o
   2  13   3      101.34      157.22     13.32 o
   3  13   3      189.75      164.87     11.16 o
   4  13   3      302.87      311.24     12.73 o
   5  13   3     1148.14     1048.03     20.97 o
   6  13   3       24.69       22.31     12.98 o
   7  13   3        7.01      -12.04     13.21 o
   8  13   3      156.69      107.83     14.69 o
   9  13   3        1.29        6.60     14.42 o
  10  13   3       44.24       82.89     15.72 o
  11  13   3      109.65      123.52     29.76 o
  12  13   3        0.02        3.67     15.38 o
  13  13   3        0.10       -0.99     15.50 o
  14  13   3        0.02        1.38     16.49 o
  15  13   3        1.36        0.96     16.19 o
  16  13   3        9.32       16.58     23.82 o
  -3  14   3        0.01      -16.23     26.42 o
  -2  14   3       47.96       55.54     17.18 o
  -1  14   3        0.01       -2.79     15.70 o
   0  14   3        0.03       -0.81     14.93 o
   1  14   3        2.76        2.17     15.20 o
   2  14   3       46.76       65.06     13.06 o
   3  14   3        0.82        2.52     10.07 o
   4  14   3        0.89       -1.84      9.88 o
   5  14   3       13.39        8.73      9.99 o
   6  14   3        9.84        9.89     12.86 o
   7  14   3      111.29      107.84     14.24 o
   8  14   3        0.19       11.10     14.06 o
   9  14   3        0.78       -3.92     14.29 o
  10  14   3        1.88        2.35     14.71 o
  11  14   3       44.07       53.48     16.57 o
  12  14   3        7.12       17.93     15.94 o
  13  14   3       45.22       91.20     17.14 o
  14  14   3       20.74        6.61     17.35 o
  15  14   3       12.08       26.12     23.77 o
  -1  15   3       48.27       71.94     19.32 o
   0  15   3       19.52       10.34     16.62 o
   1  15   3       11.54       11.72     15.85 o
   2  15   3        7.12       13.22     14.95 o
   3  15   3       15.68       12.41     17.32 o
   4  15   3       64.12       45.81     10.88 o
   5  15   3       21.12       24.96     10.35 o
   6  15   3       48.39       67.39     14.10 o
   7  15   3       93.62       91.53     23.70 o
   8  15   3       34.35       33.14     13.97 o
   9  15   3       17.48       14.99     14.71 o
  10  15   3        0.01       -4.44     14.68 o
  11  15   3       23.37       20.39     15.24 o
  12  15   3        0.15       -7.65     16.23 o
  13  15   3        5.94       23.15     17.92 o
  14  15   3        2.47        8.53     21.45 o
  15  15   3        1.16       28.35     23.76 o
   0  16   3       29.01       34.74     26.32 o
   1  16   3        6.02        3.93     16.59 o
   2  16   3       12.59        9.37     16.20 o
   3  16   3        4.60        8.48     20.59 o
   4  16   3       52.54       20.12     19.94 o
   5  16   3        0.04        3.57     13.88 o
   6  16   3       86.10       83.90     15.66 o
   7  16   3       27.28       24.84     27.35 o
   8  16   3       15.66       19.56     27.72 o
   9  16   3        7.04       -4.30     26.75 o
  10  16   3        2.87       -6.17     26.44 o
  11  16   3        4.92        6.68     29.59 o
   2  17   3       12.65       -3.05     25.46 o
   3  17   3       31.74       24.00     16.94 o
   4  17   3       12.06        6.25     21.50 o
   5  17   3        8.67        8.65     19.57 o
   6  17   3       34.47       32.44     15.17 o
   7  17   3        2.32      -11.21     14.96 o
   8  17   3        6.24       11.39     29.29 o
   9  17   3       18.15        5.52     28.99 o
   5  18   3        0.01      -11.19     21.82 o
   6  18   3       23.36       32.67     22.96 o
  -7 -17   4        0.51       12.13     29.87 o
  -6 -17   4        5.71       10.42     27.99 o
  -5 -17   4       14.29        0.34     27.34 o
  -9 -16   4       24.75       42.88     30.68 o
  -8 -16   4        0.72        6.55     29.71 o
  -7 -16   4        4.84        4.79     27.85 o
  -6 -16   4        2.53        3.62     25.25 o
  -5 -16   4       40.14       35.11     25.90 o
  -4 -16   4        1.22       -2.58     16.89 o
  -3 -16   4       27.14        4.73     24.33 o
 -11 -15   4        0.19       -2.18     29.49 o
 -10 -15   4        8.39       30.16     30.34 o
  -9 -15   4       35.23       69.58     29.85 o
  -8 -15   4      124.95      193.14     29.86 o
  -7 -15   4        9.80       17.11     24.38 o
  -6 -15   4        0.03        6.59     25.66 o
  -5 -15   4        1.31       -3.00     23.42 o
  -4 -15   4        0.23       -4.78     22.59 o
  -3 -15   4        4.32       -0.92     15.65 o
  -2 -15   4       16.47       18.32     19.16 o
  -1 -15   4       63.02       80.29     24.39 o
 -13 -14   4        0.72      -10.28     33.21 o
 -12 -14   4        9.63       -5.42     27.30 o
 -11 -14   4        0.02       12.23     28.95 o
 -10 -14   4       18.35       53.67     29.55 o
  -9 -14   4       79.79      127.77     28.91 o
  -8 -14   4       24.92       50.75     23.99 o
  -7 -14   4        1.28       20.18     25.22 o
  -6 -14   4       31.87       27.15     23.30 o
  -5 -14   4        5.20       20.34     21.69 o
  -4 -14   4       55.60       74.72     22.97 o
  -3 -14   4       33.11       32.70     14.58 o
  -2 -14   4        0.03        7.14     13.41 o
  -1 -14   4       79.57      103.30     23.66 o
   0 -14   4       32.93       46.94     21.39 o
   1 -14   4        1.16       -7.38     25.56 o
 -14 -13   4        0.72      -14.53     31.35 o
 -13 -13   4        0.00       12.70     29.93 o
 -12 -13   4        0.01        3.69     25.88 o
 -11 -13   4        0.14        2.95     28.76 o
 -10 -13   4        3.00        0.17     23.39 o
  -9 -13   4      309.42      289.74     28.33 o
  -8 -13   4        0.52        8.19     23.08 o
  -7 -13   4       32.18       36.95     25.38 o
  -6 -13   4       16.00       12.98     22.50 o
  -5 -13   4      222.92      216.95     25.54 o
  -4 -13   4       18.76       19.57     21.26 o
  -3 -13   4      181.18      198.20     22.48 o
  -2 -13   4       25.51       26.36      9.54 o
  -1 -13   4       19.34       30.99      9.30 o
   0 -13   4       71.11       88.29     13.55 o
   1 -13   4        2.46        8.37     22.94 o
   2 -13   4        0.28       -8.50     23.65 o
   3 -13   4       17.34       14.71     21.00 o
 -16 -12   4        1.75        2.74     19.27 o
 -15 -12   4        0.62        3.82     15.39 o
 -14 -12   4       18.35       14.19     14.94 o
 -13 -12   4        3.74        7.95     13.24 o
 -12 -12   4        4.62       -3.41     12.53 o
 -11 -12   4        2.32       -3.19     12.52 o
 -10 -12   4       20.38       19.53      9.44 o
  -9 -12   4       94.65      120.56     10.03 o
  -8 -12   4       14.43       22.22      8.30 o
  -7 -12   4      202.24      182.09     13.00 o
  -6 -12   4       14.66        8.58      6.76 o
  -5 -12   4       17.42       19.76      8.23 o
  -4 -12   4       45.65       41.35     21.48 o
  -3 -12   4       30.35       29.89     20.54 o
  -2 -12   4        6.45       10.74     10.85 o
  -1 -12   4      192.89      199.84     11.02 o
   0 -12   4        1.75       -0.09     13.55 o
   1 -12   4        9.97       16.59     12.40 o
   2 -12   4       58.64       58.62     15.67 o
   3 -12   4        5.18        5.16     14.28 o
   4 -12   4        4.28        1.12     15.38 o
   5 -12   4        5.69       -3.26     19.21 o
 -16 -11   4        6.78        9.73     16.85 o
 -15 -11   4       17.76       20.37     15.99 o
 -14 -11   4        3.66       14.46     14.77 o
 -13 -11   4        1.83        3.09     13.48 o
 -12 -11   4        0.05        5.66     12.88 o
 -11 -11   4       28.32       38.33     12.58 o
 -10 -11   4        1.63       22.15     12.09 o
  -9 -11   4      103.76      119.71     10.78 o
  -8 -11   4      314.68      371.11     22.67 o
  -7 -11   4        0.47       -7.63      7.63 o
  -6 -11   4      182.34      153.37      7.88 o
  -5 -11   4        8.44        5.18      6.14 o
  -4 -11   4        0.29        2.71      7.35 o
  -3 -11   4       52.33       28.49      7.50 o
  -2 -11   4        5.64        4.74     18.88 o
  -1 -11   4       63.44       79.97     10.32 o
   0 -11   4       47.89       36.06      9.10 o
   1 -11   4       27.81       35.41     12.08 o
   2 -11   4        0.02        5.37     11.92 o
   3 -11   4        0.11        7.33     12.81 o
   4 -11   4       30.89       29.08     14.89 o
   5 -11   4        0.34        4.77     15.07 o
   6 -11   4       31.57       16.53     19.65 o
   7 -11   4      142.49      187.66     25.36 o
 -16 -10   4       16.29       32.75     16.84 o
 -15 -10   4       18.51       39.94     14.55 o
 -14 -10   4        0.22       -7.78     14.53 o
 -13 -10   4        4.38       12.49     14.03 o
 -12 -10   4        2.05       17.13     12.54 o
 -11 -10   4      125.00       97.28     25.05 o
 -10 -10   4      387.01      394.84     47.73 o
  -9 -10   4      129.87      100.09     12.65 o
  -8 -10   4     1214.35     1258.64     26.19 o
  -7 -10   4      363.41      390.97     14.37 o
  -6 -10   4       85.96       73.10      7.25 o
  -5 -10   4        1.76        3.39      5.72 o
  -4 -10   4      193.73      212.71      8.83 o
  -3 -10   4     1139.63     1213.38     14.98 o
  -2 -10   4      107.47      134.26     18.73 o
  -1 -10   4       14.68       16.49     10.63 o
   0 -10   4      630.36      665.46     13.68 o
   1 -10   4     1755.74     1611.48     27.91 o
   2 -10   4      412.28      438.01     29.12 o
   3 -10   4        3.43       16.66     13.21 o
   4 -10   4        3.62       -5.64     13.34 o
   5 -10   4        0.94       -4.73     14.45 o
   6 -10   4        0.00        8.12     14.85 o
   7 -10   4       13.57       19.93     21.13 o
   8 -10   4       98.43      119.34     23.95 o
 -16  -9   4       11.79       38.22     31.40 o
 -15  -9   4       61.18       80.09     28.97 o
 -14  -9   4        0.10       20.32     27.24 o
 -13  -9   4       13.16       42.85     26.59 o
 -12  -9   4      482.32      574.03     32.04 o
 -11  -9   4      108.65       93.99     27.54 o
 -10  -9   4      253.22      238.98     14.40 o
  -9  -9   4      262.01      283.38     13.67 o
  -8  -9   4       43.62       47.42     10.71 o
  -7  -9   4      759.33      780.63     12.87 o
  -6  -9   4      513.26      479.96      9.75 o
  -5  -9   4       37.95       39.58      3.48 o
  -4  -9   4      347.10      409.32      6.32 o
  -3  -9   4       33.68       33.65      3.70 o
  -2  -9   4       27.85       30.56      4.25 o
  -1  -9   4      243.91      249.04      6.79 o
   0  -9   4     1675.17     1520.23     24.48 o
   1  -9   4      108.76      130.03      9.45 o
   2  -9   4      173.32      181.77      9.72 o
   3  -9   4      561.63      540.91     30.97 o
   4  -9   4      135.51      148.10     22.01 o
   5  -9   4        3.62       -3.71     12.83 o
   6  -9   4        1.17        6.04     13.85 o
   7  -9   4       36.26       36.03     15.87 o
   8  -9   4        2.70       14.58     21.94 o
   9  -9   4        3.85       17.75     24.19 o
 -16  -8   4       10.19        6.44     25.06 o
 -15  -8   4       36.47       42.92     17.51 o
 -14  -8   4       18.60       45.40     16.56 o
 -13  -8   4       29.23       32.18     14.44 o
 -12  -8   4       46.93       52.26     23.58 o
 -11  -8   4        9.71        3.96     22.82 o
 -10  -8   4      107.44       92.44      6.97 o
  -9  -8   4     1588.15     1488.87     24.37 o
  -8  -8   4      815.01      790.08     37.79 o
  -7  -8   4      198.76      225.63     10.51 o
  -6  -8   4      395.69      366.71      8.88 o
  -5  -8   4       22.78       12.25      2.76 o
  -4  -8   4      682.58      624.63      6.42 o
  -3  -8   4      213.72      283.53      5.24 o
  -2  -8   4      363.38      434.32      5.94 o
  -1  -8   4      205.35      201.40      6.39 o
   0  -8   4     1120.28     1267.05     19.22 o
   1  -8   4       69.41       57.48      7.03 o
   2  -8   4      580.17      525.94     12.39 o
   3  -8   4      476.46      409.96     10.21 o
   4  -8   4        0.27      -11.34     12.92 o
   5  -8   4        1.85        1.35     12.62 o
   6  -8   4       16.10       16.19     13.03 o
   7  -8   4      141.74      131.45     15.29 o
   8  -8   4       54.69      102.77     21.92 o
   9  -8   4       36.15       42.61     23.64 o
 -16  -7   4       10.63        8.07     24.43 o
 -15  -7   4        9.73       18.50     17.24 o
 -14  -7   4        9.23       18.61     15.23 o
 -13  -7   4      124.32      106.51     15.45 o
 -12  -7   4       14.14       -3.60     14.21 o
 -11  -7   4      176.62      158.29      8.40 o
 -10  -7   4      141.03      123.46      6.99 o
  -9  -7   4      358.42      382.52     21.75 o
  -8  -7   4        1.30        3.01      4.14 o
  -7  -7   4        2.65        0.87      3.41 o
  -6  -7   4      216.20      205.77     11.98 o
  -5  -7   4      743.43      794.85      7.87 o
  -4  -7   4      217.19      245.98      7.50 o
  -3  -7   4      423.53      581.65      6.56 o
  -2  -7   4     1101.44     1443.36     18.62 o
  -1  -7   4       18.40       22.72      3.53 o
   0  -7   4     1056.96     1060.12     11.55 o
   1  -7   4       47.25       46.63      4.34 o
   2  -7   4       16.53       15.97      6.20 o
   3  -7   4        5.94       15.63      6.32 o
   4  -7   4      622.60      626.59     27.47 o
   5  -7   4        1.02       -5.63     11.09 o
   6  -7   4       93.48       89.33     14.23 o
   7  -7   4        9.40        1.79     13.06 o
   8  -7   4       46.64       40.89     19.21 o
   9  -7   4       48.78       58.75     22.61 o
  10  -7   4       93.29      150.75     26.70 o
 -15  -6   4        6.29       11.95     24.44 o
 -14  -6   4        5.98       22.63     15.09 o
 -13  -6   4       85.28       98.46     16.34 o
 -12  -6   4       84.20      118.94     15.55 o
 -11  -6   4      450.81      468.36     16.90 o
 -10  -6   4        5.32        0.13     11.34 o
  -9  -6   4      348.13      349.27      8.07 o
  -8  -6   4      290.65      264.78      7.05 o
  -7  -6   4      134.59      119.50      5.01 o
  -6  -6   4      330.99      287.58     17.80 o
  -5  -6   4      284.98      373.40      6.47 o
  -4  -6   4      390.62      372.82      5.22 o
  -3  -6   4      399.57      424.01      8.84 o
  -2  -6   4      569.22      588.03      9.86 o
  -1  -6   4     1737.58     1925.90     11.54 o
   0  -6   4       36.47       46.05      3.20 o
   1  -6   4      427.92      387.21      6.99 o
   2  -6   4      117.34      105.87      4.70 o
   3  -6   4      277.12      289.68      7.22 o
   4  -6   4        4.60       -3.43      5.27 o
   5  -6   4      313.84      342.47     17.68 o
   6  -6   4       59.19       39.07     12.20 o
   7  -6   4       85.49       96.87     14.64 o
   8  -6   4      114.83      114.69     20.22 o
   9  -6   4       22.32       33.88     18.84 o
  10  -6   4      192.73      167.77     23.53 o
  11  -6   4       31.20       21.38     25.58 o
 -15  -5   4       27.86        4.30     23.36 o
 -14  -5   4       17.03       31.54     21.17 o
 -13  -5   4       61.45       59.03     15.41 o
 -12  -5   4        9.87       19.13     14.13 o
 -11  -5   4       10.20        0.50     13.31 o
 -10  -5   4       76.71       73.16     15.23 o
  -9  -5   4        0.34        0.21     10.54 o
  -8  -5   4      380.36      365.29     12.22 o
  -7  -5   4      420.19      376.55     11.18 o
  -6  -5   4      797.09      972.83      8.75 o
  -5  -5   4       31.95       17.04      4.84 o
  -4  -5   4      223.71      290.08      6.60 o
  -3  -5   4      681.84      934.08     10.86 o
  -2  -5   4     2584.32     2924.72     19.09 o
  -1  -5   4       22.99       67.75      1.87 o
   0  -5   4     2776.57     3016.00     59.67 o
   1  -5   4      147.56      175.20      6.74 o
   2  -5   4       28.45       29.19      3.75 o
   3  -5   4     1185.48     1172.68     21.08 o
   4  -5   4       89.32       73.84      4.90 o
   5  -5   4       17.91       24.60      3.85 o
   6  -5   4      128.65      133.00     17.55 o
   7  -5   4        0.03        7.25     11.79 o
   8  -5   4       69.65       96.21     19.26 o
   9  -5   4       19.86       29.99     17.48 o
  10  -5   4        2.40        6.21     21.07 o
  11  -5   4       11.97       19.59     21.14 o
 -15  -4   4       30.67        5.65     24.27 o
 -14  -4   4       20.76       32.29     21.14 o
 -13  -4   4        0.31       -8.38     21.47 o
 -12  -4   4      121.71      116.94     22.42 o
 -11  -4   4        7.14       24.58     13.20 o
 -10  -4   4       64.99       78.25     12.88 o
  -9  -4   4       25.20       14.94      9.83 o
  -8  -4   4      298.51      310.59     11.70 o
  -7  -4   4      205.68      164.08      9.41 o
  -6  -4   4      471.91      555.35     19.70 o
  -5  -4   4     4890.55     5074.38     52.31 o
  -4  -4   4     2144.75     1997.24     10.81 o
  -3  -4   4     1098.82     1174.34     15.52 o
  -2  -4   4     3739.37     3371.75     33.85 o
  -1  -4   4        0.97       31.29      4.20 o
   0  -4   4     1035.18     1165.64     11.54 o
   1  -4   4        8.50        6.59      2.32 o
   2  -4   4      527.88      505.52      6.02 o
   3  -4   4     3274.22     3296.80     28.66 o
   4  -4   4      137.86       83.48      4.63 o
   5  -4   4       84.67       72.97      4.10 o
   6  -4   4       13.86        7.55      3.36 o
   7  -4   4      482.48      535.83     21.78 o
   8  -4   4      223.21      248.60     19.80 o
   9  -4   4       66.13       76.84     20.25 o
  10  -4   4       50.37       63.17     21.18 o
  11  -4   4       71.16       70.09     20.59 o
  12  -4   4        3.43       -9.39     24.33 o
 -14  -3   4       20.18       38.64     21.54 o
 -13  -3   4       65.94       87.10     23.26 o
 -12  -3   4       75.29       72.90     13.96 o
 -11  -3   4       13.79       12.23     12.55 o
 -10  -3   4       69.48       93.62     15.60 o
  -9  -3   4      253.66      238.77     12.29 o
  -8  -3   4       34.39       39.02      9.80 o
  -7  -3   4      161.26      167.88     21.59 o
  -6  -3   4      756.25      693.20     13.44 o
  -5  -3   4     1097.36     1272.31     14.10 o
  -4  -3   4       27.65       18.03      2.83 o
  -3  -3   4    11224.73    11098.20     45.15 o
  -2  -3   4     3957.91     3328.68     32.29 o
  -1  -3   4       25.95       28.80      3.91 o
   0  -3   4    11049.61     9823.35    100.92 o
   1  -3   4     9014.12     8545.71     68.32 o
   2  -3   4      419.20      304.58      6.81 o
   3  -3   4      350.43      461.60      8.39 o
   4  -3   4      168.06      156.59      4.72 o
   5  -3   4       12.51       12.32      5.11 o
   6  -3   4      107.92      120.11      7.09 o
   7  -3   4       16.75       12.61      2.50 o
   8  -3   4      877.12      769.35     25.40 o
   9  -3   4       65.06       55.89     17.43 o
  10  -3   4       55.71       61.96     20.03 o
  11  -3   4        3.83        6.48     21.21 o
  12  -3   4       12.90       14.05     24.14 o
 -14  -2   4       43.70       48.64     25.45 o
 -13  -2   4        5.47       10.69     22.79 o
 -12  -2   4        0.07       19.11     21.78 o
 -11  -2   4       13.62       12.78     11.63 o
 -10  -2   4       23.96       21.57     11.75 o
  -9  -2   4       23.84       32.78     10.75 o
  -8  -2   4      463.41      364.80     11.85 o
  -7  -2   4      347.99      367.92     10.97 o
  -6  -2   4       58.55       67.73      6.15 o
  -5  -2   4     2794.56     2813.88     12.67 o
  -4  -2   4      951.34      906.03      6.95 o
  -3  -2   4        0.59       12.72      2.28 o
  -2  -2   4      679.51      469.48      6.03 o
  -1  -2   4     6153.88     5092.94     36.18 o
   0  -2   4    19424.68    20423.83    192.05 o
   1  -2   4        1.02        4.22      1.91 o
   2  -2   4       12.50        3.48      2.76 o
   3  -2   4      401.97      371.19      5.26 o
   4  -2   4       24.16       14.13      5.92 o
   5  -2   4      253.87      288.29     14.40 o
   6  -2   4       84.23       74.43      5.23 o
   7  -2   4        6.73       10.90      8.22 o
   8  -2   4     1085.15     1026.87     27.81 o
   9  -2   4      181.31      165.03     20.08 o
  10  -2   4      205.85      182.14     19.97 o
  11  -2   4       89.50       45.19     19.00 o
  12  -2   4       12.72       19.41     21.07 o
  13  -2   4      103.74      122.20     25.15 o
 -14  -1   4        0.83       12.91     22.58 o
 -13  -1   4        3.56       10.59     19.87 o
 -12  -1   4       26.11       35.42     20.32 o
 -11  -1   4       66.49       50.23     20.49 o
 -10  -1   4       17.75       26.15     11.66 o
  -9  -1   4       59.29       56.61     19.68 o
  -8  -1   4      453.35      546.14     21.14 o
  -7  -1   4      180.29      282.30      7.02 o
  -6  -1   4      433.49      409.11      6.90 o
  -5  -1   4      182.57      212.70      6.95 o
  -4  -1   4       98.55      125.90      3.62 o
  -3  -1   4      166.57      294.12      4.45 o
  -2  -1   4     6480.79     7070.97     54.14 o
  -1  -1   4     1840.97     1357.68      9.20 o
   0  -1   4     4602.31     4095.69     25.45 o
   1  -1   4     1845.61     1914.29     23.29 o
   2  -1   4     3655.20     3563.36     29.05 o
   3  -1   4     1213.07     1500.49     14.42 o
   4  -1   4      156.65      185.86      4.54 o
   5  -1   4      110.53      102.22     10.97 o
   6  -1   4     3771.89     4130.23    106.57 o
   7  -1   4       83.17       97.52      7.14 o
   8  -1   4       22.44       11.71      6.31 o
   9  -1   4       29.37       27.61     17.17 o
  10  -1   4       49.31       50.49     19.77 o
  11  -1   4      264.38      260.80     22.08 o
  12  -1   4        9.15       18.41     22.81 o
  13  -1   4       14.53       11.41     24.45 o
 -13   0   4       31.55       31.82     22.62 o
 -12   0   4      281.87      297.21     27.73 o
 -11   0   4        0.01      -19.41     19.41 o
 -10   0   4      612.18      632.45     28.24 o
  -9   0   4       51.02       62.70     10.45 o
  -8   0   4      557.71      646.82     22.65 o
  -7   0   4     1456.21     1333.17     32.13 o
  -6   0   4       60.55       43.44      4.12 o
  -5   0   4     1635.13     1798.62     12.37 o
  -4   0   4     2023.06     2294.92     19.78 o
  -3   0   4      196.94      197.47      5.63 o
  -2   0   4     9705.54     8650.19     43.24 o
  -1   0   4    19983.57    19192.52    213.12 o
   0   0   4     4507.20     4696.34     31.40 o
   1   0   4      793.39     1064.88     11.19 o
   2   0   4     7277.55     8682.85     21.60 o
   3   0   4     3396.20     3123.74     29.75 o
   4   0   4     1407.95     1011.90     15.83 o
   5   0   4      790.24      868.06     29.94 o
   6   0   4      661.83      716.29     10.67 o
   7   0   4       70.62       70.12     13.54 o
   8   0   4       49.81       44.64     10.24 o
   9   0   4      776.63      720.65     24.25 o
  10   0   4       38.91       13.82     17.32 o
  11   0   4       28.50       41.62     21.59 o
  12   0   4        4.95       23.62     22.03 o
  13   0   4      102.41      120.87     24.65 o
  14   0   4        0.77       20.84     24.53 o
 -13   1   4       62.13       80.78     24.50 o
 -12   1   4       36.19       31.92     24.83 o
 -11   1   4       81.58       74.45     20.12 o
 -10   1   4      530.54      523.05     26.88 o
  -9   1   4      341.36      477.56     26.43 o
  -8   1   4      572.05      621.14     11.33 o
  -7   1   4      745.21      628.72     34.08 o
  -6   1   4        6.14        0.90      5.54 o
  -5   1   4     1282.73     1332.73     24.79 o
  -4   1   4      968.16      972.06     24.78 o
  -3   1   4     2203.68     2284.37     10.15 o
  -2   1   4       13.41       80.01      7.44 o
  -1   1   4    29000.75    26681.73    133.46 o
   0   1   4      325.42      234.80      5.73 o
   1   1   4     8371.67     7972.83     52.56 o
   2   1   4      847.03     1304.90     12.75 o
   3   1   4       60.90      185.04      4.03 o
   4   1   4     4865.56     5562.28     32.45 o
   5   1   4      747.42      669.83      9.18 o
   6   1   4       20.01       24.67      6.51 o
   7   1   4      218.49      189.47     13.43 o
   8   1   4       34.35       38.16      9.17 o
   9   1   4        0.11        5.57     15.10 o
  10   1   4     1023.87     1114.14     31.30 o
  11   1   4      156.41      148.64     21.72 o
  12   1   4      107.26      126.84     23.10 o
  13   1   4       23.54       37.77     23.87 o
  14   1   4       67.34       68.10     26.15 o
 -12   2   4       13.25        6.47     21.05 o
 -11   2   4       48.13       49.72     22.21 o
 -10   2   4       95.18      112.51     23.25 o
  -9   2   4        6.25       13.16     19.83 o
  -8   2   4       86.60      105.09     18.37 o
  -7   2   4       15.65       18.66     16.41 o
  -6   2   4       12.78       15.51      3.94 o
  -5   2   4     1243.80     1310.27     69.71 o
  -4   2   4     1331.37     1392.66     21.79 o
  -3   2   4     2267.20     2561.41     67.29 o
  -2   2   4     8771.10     8815.04     34.12 o
  -1   2   4     3835.55     4916.22     39.23 o
   0   2   4        6.60       13.20      2.04 o
   1   2   4     3804.43     5302.41     77.94 o
   2   2   4    35234.18    35712.77     64.93 o
   3   2   4      916.33      293.87      4.29 o
   4   2   4       36.26       39.59      2.98 o
   5   2   4       10.41        6.67      8.83 o
   6   2   4     3282.98     3631.07    101.01 o
   7   2   4       24.83       17.40     11.05 o
   8   2   4     3710.37     3923.14     41.21 o
   9   2   4       99.44      122.38     16.70 o
  10   2   4       64.74       84.71     18.04 o
  11   2   4       12.81       13.98     20.98 o
  12   2   4      105.66       97.63     20.83 o
  13   2   4       37.87       36.06     19.91 o
  14   2   4        0.33       20.21     20.63 o
  15   2   4        6.22       29.91     24.87 o
 -12   3   4        0.75        2.46     25.15 o
 -11   3   4      239.57      283.22     26.08 o
 -10   3   4      225.04      193.43     23.80 o
  -9   3   4      187.23      176.41     23.80 o
  -8   3   4      165.37      131.67     21.44 o
  -7   3   4       29.37      -11.88     19.27 o
  -6   3   4     2831.44     2955.23     40.87 o
  -5   3   4      130.57      123.65     15.90 o
  -4   3   4       89.54       84.27      8.59 o
  -3   3   4      740.56     1101.78     23.34 o
  -2   3   4     1656.73     1737.34     15.44 o
  -1   3   4     2980.23     3166.81     22.09 o
   0   3   4     4272.35     4007.01     27.46 o
   1   3   4     2634.99     3559.04     23.54 o
   2   3   4     8421.86     7193.25     31.06 o
   3   3   4      716.83     1393.49     19.96 o
   4   3   4     3494.92     3334.44     41.14 o
   5   3   4      694.04      582.17      7.72 o
   6   3   4     1912.10     2215.90     28.26 o
   7   3   4      101.50      143.83     13.59 o
   8   3   4      255.94      302.59     17.28 o
   9   3   4       16.34       19.81     13.61 o
  10   3   4       15.50       -8.05     17.63 o
  11   3   4      101.13      112.28     19.65 o
  12   3   4      799.52      870.35     32.29 o
  13   3   4        9.46        9.79     21.02 o
  14   3   4        9.10       -7.19     24.43 o
  15   3   4       29.74       53.20     27.65 o
 -11   4   4        9.08       20.20     22.75 o
 -10   4   4        9.20       20.25     23.71 o
  -9   4   4        3.84       21.92     23.15 o
  -8   4   4        0.02        0.41     19.08 o
  -7   4   4       45.49       59.77     18.35 o
  -6   4   4       71.48      103.30     18.89 o
  -5   4   4        0.60       -3.92     14.15 o
  -4   4   4      120.71      108.26     16.90 o
  -3   4   4      600.77      567.32      7.59 o
  -2   4   4     1161.44     1048.80     14.82 o
  -1   4   4        5.47       29.04      3.75 o
   0   4   4      112.30      115.57      3.02 o
   1   4   4     1219.43     1216.92     10.99 o
   2   4   4      507.84      244.96      6.37 o
   3   4   4        0.14        2.95      2.73 o
   4   4   4      356.99      683.50      9.64 o
   5   4   4      953.24      952.26      9.86 o
   6   4   4       39.96       26.44      5.49 o
   7   4   4       56.56       40.16      6.83 o
   8   4   4        3.13       12.66      7.38 o
   9   4   4      403.30      401.86     19.55 o
  10   4   4      257.59      282.87     18.65 o
  11   4   4        0.28        0.40     17.89 o
  12   4   4      277.10      288.28     23.39 o
  13   4   4      348.07      318.27     24.01 o
  14   4   4       90.77      103.25     25.03 o
  15   4   4        0.02        7.13     20.85 o
 -11   5   4       23.45       33.76     24.38 o
 -10   5   4       53.50       17.33     20.78 o
  -9   5   4        7.07       18.18     23.66 o
  -8   5   4       99.83      129.36     21.29 o
  -7   5   4       88.94       89.37     19.03 o
  -6   5   4      282.52      218.71     22.90 o
  -5   5   4       84.96       65.00     15.75 o
  -4   5   4      936.78      908.04     26.50 o
  -3   5   4     2835.36     2702.69     46.30 o
  -2   5   4     6655.84     7618.11     37.24 o
  -1   5   4        6.02        2.70      4.66 o
   0   5   4      880.85      995.77     13.74 o
   1   5   4       20.22       41.56      3.21 o
   2   5   4       60.98       44.64      3.32 o
   3   5   4      261.33      344.20      7.23 o
   4   5   4     1036.26      923.88      8.01 o
   5   5   4      619.49      716.17      9.99 o
   6   5   4       27.41       46.41      6.21 o
   7   5   4      236.22      141.15      7.31 o
   8   5   4       96.75      113.00     10.43 o
   9   5   4      117.08       99.00      8.73 o
  10   5   4     1107.46     1121.38     59.92 o
  11   5   4        9.49        3.94     10.89 o
  12   5   4      133.09      125.48     12.92 o
  13   5   4        1.89        1.38     11.42 o
  14   5   4        1.33        2.99     12.02 o
  15   5   4       21.07       22.94     13.17 o
  16   5   4        0.40       -8.26     16.02 o
  17   5   4        1.77      -10.18     17.57 o
 -10   6   4       16.83       75.89     27.46 o
  -9   6   4       14.79        2.09     20.06 o
  -8   6   4       34.25       10.18     23.17 o
  -7   6   4       14.33      -16.55     22.29 o
  -6   6   4       66.50       34.55     19.85 o
  -5   6   4      162.41      202.60     21.91 o
  -4   6   4       56.71       67.57     18.62 o
  -3   6   4     2539.64     2408.30     14.00 o
  -2   6   4      243.78      302.21     11.64 o
  -1   6   4      404.52      460.32      8.09 o
   0   6   4      240.18      284.08      7.10 o
   1   6   4        7.24       20.44      5.66 o
   2   6   4     1870.07     2120.56     20.95 o
   3   6   4     2104.70     2048.94     21.01 o
   4   6   4      411.86      357.35      6.64 o
   5   6   4      242.83      208.74      6.06 o
   6   6   4        0.21       14.89      6.59 o
   7   6   4        4.64        2.27      6.51 o
   8   6   4        2.00        8.40      7.00 o
   9   6   4        0.22       -6.83      6.93 o
  10   6   4        4.41        4.72      9.14 o
  11   6   4      268.85      224.26     15.64 o
  12   6   4       44.00       19.99     11.18 o
  13   6   4        7.77        3.13     11.44 o
  14   6   4        0.72        8.33     11.36 o
  15   6   4        4.40       -5.58     12.17 o
  16   6   4        5.75       -8.84     15.78 o
  17   6   4       16.13       -2.74     18.41 o
  -9   7   4        0.47        0.80     22.38 o
  -8   7   4      135.44      144.85     24.96 o
  -7   7   4       78.74       59.82     22.85 o
  -6   7   4       20.77       29.38     19.06 o
  -5   7   4      172.84      177.31     23.18 o
  -4   7   4       83.97      124.19     20.81 o
  -3   7   4       84.79       48.39      5.36 o
  -2   7   4      382.90      398.56      9.09 o
  -1   7   4       32.73       38.89      6.20 o
   0   7   4      331.20      359.09      8.11 o
   1   7   4        5.50        7.90      6.97 o
   2   7   4     1367.62     1284.70     12.26 o
   3   7   4      244.23      261.53     10.32 o
   4   7   4       77.56       88.18      7.07 o
   5   7   4      676.88      780.67     11.10 o
   6   7   4       67.61       70.73      7.14 o
   7   7   4      892.42      721.78     15.00 o
   8   7   4      784.20      960.45     18.05 o
   9   7   4       26.70       39.88      8.47 o
  10   7   4      438.94      396.03     11.73 o
  11   7   4        5.54       -6.63      8.91 o
  12   7   4      103.70       93.88     11.14 o
  13   7   4      104.38       75.59     11.35 o
  14   7   4      187.31      179.59     12.83 o
  15   7   4       24.71        5.60     10.94 o
  16   7   4        0.06        4.40     11.87 o
  -8   8   4       11.92       16.39     24.15 o
  -7   8   4       75.53       66.89     26.23 o
  -6   8   4       13.16       21.04     22.06 o
  -5   8   4       16.89       63.61     20.50 o
  -4   8   4       53.36       58.08     18.25 o
  -3   8   4       51.55       54.16     13.47 o
  -2   8   4        5.34       -1.84      6.46 o
  -1   8   4     2156.56     2026.10     34.97 o
   0   8   4      122.77      139.60     10.30 o
   1   8   4       30.96       53.36      8.52 o
   2   8   4      229.26      198.61      7.66 o
   3   8   4      196.56      240.06     10.42 o
   4   8   4      641.84      720.05     20.01 o
   5   8   4       33.24       26.85      7.15 o
   6   8   4      741.31      951.70     14.90 o
   7   8   4      259.71      305.91     12.67 o
   8   8   4        2.28       -6.24      7.19 o
   9   8   4     1324.86     1256.36     20.96 o
  10   8   4      532.62      538.75     17.63 o
  11   8   4      937.66     1043.75     19.28 o
  12   8   4        8.88        1.97      9.09 o
  13   8   4        2.54       13.68     11.12 o
  14   8   4        1.72        0.93     11.66 o
  15   8   4        0.16        6.79     11.32 o
  16   8   4        2.54        2.27     17.01 o
  -8   9   4       68.04       52.69     28.24 o
  -7   9   4       14.54       12.91     23.16 o
  -6   9   4       14.26       -3.51     23.40 o
  -5   9   4        3.86        9.57     22.11 o
  -4   9   4       27.40       37.52     20.46 o
  -3   9   4       35.27       26.23     13.43 o
  -2   9   4      100.26      101.11     17.63 o
  -1   9   4      617.00      603.34     17.25 o
   0   9   4       30.72       24.43     10.66 o
   1   9   4      115.59      112.37     10.36 o
   2   9   4      287.96      362.23      9.89 o
   3   9   4       32.36       18.98      8.99 o
   4   9   4        4.59        1.50      9.01 o
   5   9   4      402.43      372.63     13.00 o
   6   9   4       15.80       42.23      8.07 o
   7   9   4        2.36       -1.76      7.85 o
   8   9   4      195.04      239.29     12.57 o
   9   9   4     1734.57     1745.99     24.69 o
  10   9   4      608.20      656.89     19.04 o
  11   9   4      235.66      180.73     10.88 o
  12   9   4       11.40        7.52      9.77 o
  13   9   4        5.95       -4.32     10.11 o
  14   9   4        8.31       20.29     11.80 o
  15   9   4       30.43       31.83     20.59 o
  16   9   4      104.70       73.93     18.35 o
  -7  10   4       24.01       45.18     27.93 o
  -6  10   4       19.48       16.07     25.66 o
  -5  10   4       48.28       71.40     22.80 o
  -4  10   4       11.58       -0.94     21.12 o
  -3  10   4       41.11       29.04     18.70 o
  -2  10   4      175.97      148.57     14.73 o
  -1  10   4       66.74       27.59     13.64 o
   0  10   4       16.04        9.96     16.68 o
   1  10   4      855.06      857.09     28.26 o
   2  10   4      154.48      159.53      9.28 o
   3  10   4      260.69      228.34      9.37 o
   4  10   4       86.68       70.98     11.22 o
   5  10   4      340.37      281.29     13.18 o
   6  10   4       12.40        6.77      4.47 o
   7  10   4        0.46       -4.23      8.55 o
   8  10   4       38.72       72.31      9.86 o
   9  10   4      392.29      352.32     21.44 o
  10  10   4       26.83       36.34     10.77 o
  11  10   4        5.68        7.86      9.49 o
  12  10   4       27.03       11.56      9.49 o
  13  10   4       13.85       25.56      9.97 o
  14  10   4       13.87        2.33     18.32 o
  15  10   4        0.15       -2.02     16.65 o
  16  10   4        5.79       10.92     20.58 o
  -6  11   4       67.86       56.64     27.90 o
  -5  11   4        7.99       -0.34     23.66 o
  -4  11   4       52.95       65.10     21.94 o
  -3  11   4       74.79       58.52     16.15 o
  -2  11   4       15.12       38.08     15.26 o
  -1  11   4       19.32       26.35     13.88 o
   0  11   4        7.95        2.15     10.95 o
   1  11   4      651.33      698.71     18.32 o
   2  11   4      216.02      178.56     12.99 o
   3  11   4      107.29      101.88     11.48 o
   4  11   4      168.22      176.61     14.72 o
   5  11   4       29.45       35.06     11.19 o
   6  11   4       19.04       46.91     11.34 o
   7  11   4        2.45      -12.11     12.11 o
   8  11   4       77.46       55.16     10.99 o
   9  11   4     1223.85     1424.22     32.52 o
  10  11   4      201.12      208.48     11.86 o
  11  11   4       16.89       36.25     10.19 o
  12  11   4       21.29       43.38     10.36 o
  13  11   4      160.71      161.92     17.45 o
  14  11   4        1.61       -1.87     16.17 o
  15  11   4       41.20       38.92     18.52 o
  16  11   4        4.77       11.23     19.32 o
  -5  12   4        0.40       -3.63     27.76 o
  -4  12   4       28.19       52.23     25.32 o
  -3  12   4       28.46       35.30     16.70 o
  -2  12   4       29.35       34.78     15.22 o
  -1  12   4       34.03       38.28     14.60 o
   0  12   4        3.43        4.65     13.44 o
   1  12   4       15.71       10.91     12.08 o
   2  12   4      294.77      239.90     13.96 o
   3  12   4       54.68       63.94     10.30 o
   4  12   4        8.66        5.87      9.16 o
   5  12   4        3.62       14.30     11.83 o
   6  12   4       10.00       -5.43     12.08 o
   7  12   4       52.17       65.29     13.57 o
   8  12   4        1.98      -12.02     14.34 o
   9  12   4       14.95       41.09     11.44 o
  10  12   4       90.92      101.72     11.10 o
  11  12   4        2.77       -0.17     10.39 o
  12  12   4       31.55       17.61     14.51 o
  13  12   4        0.05       -4.05     14.77 o
  14  12   4        2.36      -16.16     16.16 o
  15  12   4       26.50       31.38     18.83 o
  16  12   4        5.29        0.76     22.05 o
  -4  13   4        2.02      -22.43     25.07 o
  -3  13   4        5.84        2.58     17.97 o
  -2  13   4        4.82       12.95     16.10 o
  -1  13   4       37.90       49.69     15.90 o
   0  13   4       14.16       26.85     14.62 o
   1  13   4        7.91       13.21     12.21 o
   2  13   4      105.81      130.53     13.40 o
   3  13   4      151.55       86.03     12.53 o
   4  13   4      664.00      672.90     26.24 o
   5  13   4      101.33      133.90     10.94 o
   6  13   4       73.57       63.39     13.71 o
   7  13   4       67.78       93.56     14.84 o
   8  13   4       11.43        4.38     13.18 o
   9  13   4       47.74       81.91     15.18 o
  10  13   4        1.22       -1.06     15.79 o
  11  13   4      173.35      238.75     17.24 o
  12  13   4        0.41       -5.08     14.78 o
  13  13   4       17.28       26.65     15.20 o
  14  13   4       13.72       21.26     17.36 o
  15  13   4       41.32       29.58     21.33 o
  16  13   4        5.05       -2.08     23.75 o
  -2  14   4        2.66        3.02     17.26 o
  -1  14   4        0.01       -1.45     16.12 o
   0  14   4       13.02       11.27     15.13 o
   1  14   4        0.21        4.31     14.96 o
   2  14   4        3.19       22.03     13.02 o
   3  14   4       53.11       29.48     12.32 o
   4  14   4       47.99       58.25     11.86 o
   5  14   4       32.42       24.42      9.99 o
   6  14   4       82.97       65.30     14.09 o
   7  14   4       18.02       11.05     13.72 o
   8  14   4        1.25       -7.09     13.70 o
   9  14   4        9.56        2.11     13.70 o
  10  14   4        2.75       -2.86     14.63 o
  11  14   4      103.59      145.78     18.27 o
  12  14   4       78.77       69.04     17.56 o
  13  14   4       19.42       21.16     17.07 o
  14  14   4        1.77        4.85     17.48 o
  15  14   4      111.80      183.63     26.91 o
  -1  15   4        5.51       -2.80     18.57 o
   0  15   4        4.23       -2.15     16.61 o
   1  15   4       28.19       23.09     16.58 o
   2  15   4       42.46       43.27     15.96 o
   3  15   4       40.33       26.67     12.80 o
   4  15   4       12.00        9.21     12.25 o
   5  15   4       47.35       45.10     12.11 o
   6  15   4       50.90       59.92     10.64 o
   7  15   4       32.23       24.57     14.22 o
   8  15   4        6.39        9.14     14.61 o
   9  15   4        5.35       -1.93     14.15 o
  10  15   4        0.15       -2.05     14.74 o
  11  15   4       10.26        9.55     16.35 o
  12  15   4        6.09        7.65     17.30 o
  13  15   4       83.30       90.79     18.62 o
  14  15   4       25.58       37.20     23.14 o
  15  15   4       19.42       26.95     21.87 o
   0  16   4       60.82       76.04     27.98 o
   1  16   4       17.41       11.67     17.06 o
   2  16   4       37.55       33.46     17.07 o
   3  16   4        3.86       -2.53     21.06 o
   4  16   4        0.01      -12.01     19.39 o
   5  16   4       49.48       58.40     17.85 o
   6  16   4        3.40        9.76     17.12 o
   7  16   4       23.24       19.02     13.27 o
   8  16   4        7.02        6.36     14.25 o
   9  16   4       13.72       10.37     15.14 o
  10  16   4       70.21      101.74     17.17 o
  11  16   4       22.27       21.89     16.53 o
  12  16   4        0.05       -4.33     21.16 o
  13  16   4        0.05       -7.11     22.48 o
  14  16   4        0.36        1.35     24.53 o
   2  17   4        2.08      -15.62     16.71 o
   3  17   4       37.40       43.64     24.68 o
   4  17   4       13.77       33.04     20.54 o
   5  17   4      111.95      106.83     20.62 o
   6  17   4        3.30        1.12     18.48 o
   7  17   4        2.19        2.38     18.16 o
   8  17   4        1.26       23.48     28.83 o
   9  17   4        0.75      -10.22     27.23 o
  -6 -17   5        0.67        6.47     28.24 o
  -5 -17   5        7.70        1.87     27.75 o
  -9 -16   5       30.18       41.73     27.99 o
  -8 -16   5        4.48       31.95     29.50 o
  -7 -16   5        0.04       21.77     27.72 o
  -6 -16   5       17.75       16.75     25.39 o
  -5 -16   5        0.00        0.35     25.63 o
  -4 -16   5        2.58        1.58     17.34 o
 -11 -15   5        0.12        2.17     32.44 o
 -10 -15   5        4.27       41.76     31.43 o
  -9 -15   5        0.99       19.90     27.63 o
  -8 -15   5        3.64       40.88     28.35 o
  -7 -15   5        3.38        2.54     24.39 o
  -6 -15   5       15.53       13.65     25.18 o
  -5 -15   5        0.01        1.18     22.88 o
  -4 -15   5        1.87        4.19     22.73 o
  -3 -15   5        9.52       13.42     16.13 o
  -2 -15   5       41.90       68.33     21.27 o
  -1 -15   5        2.23        3.35     22.48 o
 -12 -14   5       13.45       22.69     32.42 o
 -11 -14   5        0.09       22.83     25.86 o
 -10 -14   5       21.63       39.61     28.33 o
  -9 -14   5       19.08       88.00     27.43 o
  -8 -14   5        1.31       22.16     24.12 o
  -7 -14   5       51.30      103.57     27.04 o
  -6 -14   5        1.52        1.04     24.55 o
  -5 -14   5        1.44        6.48     21.79 o
  -4 -14   5        4.89        1.19     23.14 o
  -3 -14   5       12.47       32.85     21.93 o
  -2 -14   5       11.74       15.58     12.86 o
  -1 -14   5       17.90       35.78     23.75 o
   0 -14   5       32.29       34.75     19.77 o
   1 -14   5       42.80       28.30     25.53 o
 -13 -13   5        2.05        9.08     15.81 o
 -12 -13   5        7.74       16.59     16.16 o
 -11 -13   5       25.61        9.44     29.34 o
 -10 -13   5        0.64       17.09     24.02 o
  -9 -13   5        6.16       26.55     24.22 o
  -8 -13   5       19.23       33.95     23.60 o
  -7 -13   5        4.26       18.99     24.39 o
  -6 -13   5       13.89       18.56     21.72 o
  -5 -13   5       89.29      124.66     23.12 o
  -4 -13   5       46.72       44.15     22.45 o
  -3 -13   5       11.25       17.11     20.87 o
  -2 -13   5       42.78       48.06     13.03 o
  -1 -13   5       20.86        9.23     12.78 o
   0 -13   5      124.85      115.66     24.04 o
   1 -13   5        1.37       -9.10     21.00 o
   2 -13   5       13.93       34.89     25.78 o
 -15 -12   5       16.39       43.17     30.19 o
 -14 -12   5        2.28        3.88     14.75 o
 -13 -12   5        9.53       15.14     13.94 o
 -12 -12   5       22.99       25.58     13.24 o
 -11 -12   5        3.47        8.81     10.34 o
 -10 -12   5        0.11        3.90      9.35 o
  -9 -12   5        0.36        1.40      8.48 o
  -8 -12   5      145.53      110.32     13.25 o
  -7 -12   5       48.99       29.80     11.24 o
  -6 -12   5       50.80       43.78     10.95 o
  -5 -12   5        1.62        7.34     20.62 o
  -4 -12   5      102.28      101.61     21.71 o
  -3 -12   5      168.08      182.00     22.99 o
  -2 -12   5       44.56       43.73     11.14 o
  -1 -12   5        8.26        4.44      8.69 o
   0 -12   5       44.45       40.49      9.12 o
   1 -12   5        0.01        2.01     11.23 o
   2 -12   5       71.51       93.63     20.63 o
   3 -12   5        0.46       -7.26     23.06 o
   4 -12   5       31.23       32.95     27.69 o
 -16 -11   5        5.23       23.88     16.21 o
 -15 -11   5        0.01        9.50     15.60 o
 -14 -11   5        0.00        6.33     14.72 o
 -13 -11   5       12.52       24.72     13.27 o
 -12 -11   5        1.28        8.19     12.81 o
 -11 -11   5       22.68       25.93     12.10 o
 -10 -11   5       37.78       34.09      9.29 o
  -9 -11   5       21.42       28.09      9.28 o
  -8 -11   5      173.50      197.15     10.30 o
  -7 -11   5      109.25      111.98      8.70 o
  -6 -11   5      102.50      109.17      7.51 o
  -5 -11   5      721.74      706.53     12.93 o
  -4 -11   5       36.65       34.53      6.61 o
  -3 -11   5        0.31        8.39     18.87 o
  -2 -11   5      546.72      563.19     15.24 o
  -1 -11   5       22.16       11.59      8.88 o
   0 -11   5      123.59      143.88     10.25 o
   1 -11   5       73.92       59.61     11.32 o
   2 -11   5        2.98       -4.31     11.75 o
   3 -11   5      155.38      185.19     49.76 o
   4 -11   5       43.50       45.24     13.69 o
   5 -11   5       28.41       52.13     15.75 o
   6 -11   5        7.04       -9.02     18.68 o
 -16 -10   5       14.92       11.13     15.67 o
 -15 -10   5        2.51        6.18     14.49 o
 -14 -10   5        9.59       -2.36     14.42 o
 -13 -10   5        5.64       20.55     18.63 o
 -12 -10   5       38.10       44.96     12.53 o
 -11 -10   5        1.76       13.32     12.25 o
 -10 -10   5      171.74      164.70     27.46 o
  -9 -10   5        0.32       -0.78     11.01 o
  -8 -10   5      747.85      732.97     13.83 o
  -7 -10   5        6.82       16.65      7.78 o
  -6 -10   5      232.84      226.00      9.10 o
  -5 -10   5       15.04        2.76      5.68 o
  -4 -10   5        4.28        8.09      6.23 o
  -3 -10   5      948.04      962.66     20.32 o
  -2 -10   5        0.89       12.64     17.96 o
  -1 -10   5     1219.85     1210.86     18.23 o
   0 -10   5      363.59      394.69     11.67 o
   1 -10   5       74.96      113.49      9.91 o
   2 -10   5      137.39      147.12     13.12 o
   3 -10   5       81.78       65.84     12.82 o
   4 -10   5        9.06        9.33     12.44 o
   5 -10   5        3.21        0.14     13.78 o
   6 -10   5        9.49       10.00     15.02 o
   7 -10   5        1.93        1.57     20.21 o
   8 -10   5       58.91       81.55     23.96 o
 -16  -9   5       40.18       26.28     31.89 o
 -15  -9   5        0.47       15.30     28.14 o
 -14  -9   5        2.18      -19.96     27.36 o
 -13  -9   5        5.17       45.62     25.87 o
 -12  -9   5        7.45       21.67     26.13 o
 -11  -9   5      317.36      395.98     29.84 o
 -10  -9   5      121.60      116.00     13.07 o
  -9  -9   5       35.64       44.61     11.51 o
  -8  -9   5      225.42      216.49     19.10 o
  -7  -9   5     2451.42     2299.91     26.50 o
  -6  -9   5      311.83      322.55     12.85 o
  -5  -9   5      172.69      108.80      6.25 o
  -4  -9   5       71.76       69.43      4.36 o
  -3  -9   5        6.98       22.13      5.27 o
  -2  -9   5      197.05      211.11      6.39 o
  -1  -9   5      109.09       79.32      9.09 o
   0  -9   5      183.53      181.84      9.31 o
   1  -9   5     1370.06     1343.07     15.66 o
   2  -9   5      475.57      463.53     12.73 o
   3  -9   5      355.07      379.42     15.84 o
   4  -9   5        0.75        0.39     12.22 o
   5  -9   5        5.47        6.55     13.41 o
   6  -9   5      100.26       82.16     13.86 o
   7  -9   5        0.13      -13.11     14.73 o
   8  -9   5        1.57        4.22     20.87 o
   9  -9   5       31.61       30.29     23.55 o
 -16  -8   5       71.40       90.21     23.44 o
 -15  -8   5       36.79       53.26     17.42 o
 -14  -8   5        9.57       21.80     14.82 o
 -13  -8   5       74.90       62.29     20.13 o
 -12  -8   5       58.26       71.14     16.71 o
 -11  -8   5       19.44       25.65     24.38 o
 -10  -8   5      148.35      220.88     26.75 o
  -9  -8   5      220.36      140.31     77.26 o
  -8  -8   5       12.09        5.04      9.54 o
  -7  -8   5      648.70      581.21     20.07 o
  -6  -8   5       19.90        4.28      6.49 o
  -5  -8   5      346.16      331.67      6.05 o
  -4  -8   5        5.22        7.29      2.70 o
  -3  -8   5      333.03      349.89     15.22 o
  -2  -8   5       24.97       26.58      2.86 o
  -1  -8   5       28.58       33.96      3.69 o
   0  -8   5       37.62       42.81      5.27 o
   1  -8   5      504.02      488.43      7.84 o
   2  -8   5        5.28        0.19      7.63 o
   3  -8   5      143.27      118.34      8.80 o
   4  -8   5      733.78      674.09     29.26 o
   5  -8   5       28.70       20.93     11.86 o
   6  -8   5       13.42       10.15     13.30 o
   7  -8   5        4.32       -3.47     14.33 o
   8  -8   5       11.45       -4.59     19.71 o
   9  -8   5        0.03        3.29     21.85 o
  10  -8   5        0.01       -2.52     21.79 o
 -15  -7   5        2.97        8.36     23.34 o
 -14  -7   5       97.95      125.34     17.47 o
 -13  -7   5      154.03      194.83     17.12 o
 -12  -7   5        0.17       -0.66     13.53 o
 -11  -7   5      404.10      405.46     17.06 o
 -10  -7   5       23.83       14.94      5.65 o
  -9  -7   5      338.86      316.99      6.80 o
  -8  -7   5     1638.08     1159.74    258.02 o
  -7  -7   5      109.27      112.95     18.14 o
  -6  -7   5       16.61       -0.93      6.18 o
  -5  -7   5       21.60       26.16      3.88 o
  -4  -7   5     1483.18     1534.96      9.21 o
  -3  -7   5        0.61        2.74      3.41 o
  -2  -7   5      769.36      785.81      7.97 o
  -1  -7   5      554.66      542.94     10.05 o
   0  -7   5        0.00        1.74      3.38 o
   1  -7   5      276.01      259.48      5.75 o
   2  -7   5      555.29      482.54      7.38 o
   3  -7   5      339.40      362.69     12.92 o
   4  -7   5        1.72        0.11      6.67 o
   5  -7   5      190.13      202.68     14.00 o
   6  -7   5      370.52      349.46     16.19 o
   7  -7   5        2.75        0.42     13.42 o
   8  -7   5       13.51       23.34     18.27 o
   9  -7   5       35.73       32.90     21.85 o
  10  -7   5        2.13       14.64     22.01 o
 -15  -6   5       15.02       27.97     21.28 o
 -14  -6   5        5.59       13.03     15.85 o
 -13  -6   5        8.94       18.20     14.90 o
 -12  -6   5       62.55       62.39     14.81 o
 -11  -6   5       72.44      102.29     13.69 o
 -10  -6   5        4.55       14.69     11.57 o
  -9  -6   5      409.49      407.85     14.12 o
  -8  -6   5      421.03      411.94      6.91 o
  -7  -6   5      571.49      563.98     23.64 o
  -6  -6   5     2652.92     2792.59     36.61 o
  -5  -6   5       65.59      101.26      6.13 o
  -4  -6   5      241.60      315.43      6.61 o
  -3  -6   5       34.72       27.68      2.61 o
  -2  -6   5      348.07      458.44      9.67 o
  -1  -6   5     6517.73     6118.99    137.85 o
   0  -6   5      132.13       97.66      3.70 o
   1  -6   5      967.83      968.98     10.16 o
   2  -6   5      117.95       85.08      4.57 o
   3  -6   5       35.65       33.64      5.61 o
   4  -6   5      110.24       89.55      6.21 o
   5  -6   5       37.10       28.56     11.33 o
   6  -6   5       96.34       83.46     12.99 o
   7  -6   5      235.29      224.51     15.14 o
   8  -6   5        1.91        9.18     18.46 o
   9  -6   5        9.19       10.11     17.91 o
  10  -6   5        0.03       -3.84     22.37 o
  11  -6   5       27.71       14.18     22.26 o
 -15  -5   5        1.43      -13.99     25.97 o
 -14  -5   5       27.45       33.96     22.87 o
 -13  -5   5        5.20       15.79     14.91 o
 -12  -5   5        4.92       13.33     13.42 o
 -11  -5   5        1.39       13.45     13.78 o
 -10  -5   5       45.89       35.90     12.34 o
  -9  -5   5      159.75      158.94     12.08 o
  -8  -5   5      157.05      138.38     10.50 o
  -7  -5   5     1267.94     1292.10     31.22 o
  -6  -5   5      758.28      791.08     43.16 o
  -5  -5   5       47.00       24.22      4.03 o
  -4  -5   5      636.61      758.31      8.23 o
  -3  -5   5      555.72      633.55      6.77 o
  -2  -5   5     3926.01     4241.47     99.31 o
  -1  -5   5      265.17      252.26     15.87 o
   0  -5   5        8.71       10.59      2.20 o
   1  -5   5      234.49      167.61      4.26 o
   2  -5   5      664.01      625.40      7.78 o
   3  -5   5        8.46       25.07      4.83 o
   4  -5   5      110.59      104.02      7.04 o
   5  -5   5       58.36       48.50      7.40 o
   6  -5   5      365.79      324.59     14.42 o
   7  -5   5      123.48      134.91     14.94 o
   8  -5   5       18.41        7.80     18.47 o
   9  -5   5       82.96       83.64     18.59 o
  10  -5   5        0.85       17.79     21.09 o
  11  -5   5       56.59       48.97     22.97 o
 -15  -4   5        8.47       11.13     26.77 o
 -14  -4   5       19.29       12.08     20.57 o
 -13  -4   5        0.14      -14.13     20.39 o
 -12  -4   5       10.66       15.07     14.21 o
 -11  -4   5      151.00      142.02     14.71 o
 -10  -4   5      780.43      773.66     18.01 o
  -9  -4   5        1.08        2.88     10.56 o
  -8  -4   5      188.78      226.56     11.37 o
  -7  -4   5       20.15       22.69      8.96 o
  -6  -4   5     1890.49     1893.67     25.83 o
  -5  -4   5      874.56      910.01      9.00 o
  -4  -4   5       43.27       45.32      3.29 o
  -3  -4   5      178.63      152.72      7.79 o
  -2  -4   5     2837.79     2846.08     20.61 o
  -1  -4   5     2160.39     2616.40     47.31 o
   0  -4   5      557.62      675.81     11.17 o
   1  -4   5      101.92       63.27      3.08 o
   2  -4   5      668.53      528.74      6.07 o
   3  -4   5        6.64       10.94      4.28 o
   4  -4   5       55.94       84.54      4.96 o
   5  -4   5      139.24      128.28      5.15 o
   6  -4   5      134.79      112.06      9.34 o
   7  -4   5      219.87      192.23     13.84 o
   8  -4   5        1.47       -3.92     15.67 o
   9  -4   5       16.74        8.41     18.94 o
  10  -4   5       71.11       93.36     21.89 o
  11  -4   5        1.16       -1.54     21.11 o
  12  -4   5       21.91       17.41     20.78 o
 -14  -3   5        0.70       -0.75     21.51 o
 -13  -3   5        0.01      -10.63     22.64 o
 -12  -3   5      106.11      120.05     13.97 o
 -11  -3   5        1.52       -6.84     12.77 o
 -10  -3   5     1436.23     1440.16     57.81 o
  -9  -3   5       48.19       65.67     10.74 o
  -8  -3   5      373.71      431.05     14.63 o
  -7  -3   5       22.44       26.84      8.55 o
  -6  -3   5     1412.66     1765.91     39.73 o
  -5  -3   5      857.98      675.35     13.07 o
  -4  -3   5      834.78      795.77      7.53 o
  -3  -3   5     1325.98     1531.31     11.07 o
  -2  -3   5     7663.26     8170.19     52.03 o
  -1  -3   5       68.58       72.21      3.39 o
   0  -3   5      193.54      322.10     10.47 o
   1  -3   5       45.67       61.64      5.00 o
   2  -3   5      919.66      929.81      7.35 o
   3  -3   5      543.68      624.26      8.22 o
   4  -3   5       31.75       24.64      4.10 o
   5  -3   5     1246.86     1372.77     17.49 o
   6  -3   5        2.74        1.17      3.78 o
   7  -3   5      701.57      615.67     55.20 o
   8  -3   5       19.68       27.41     15.99 o
   9  -3   5       12.39       13.37     16.32 o
  10  -3   5        0.04        1.78     17.60 o
  11  -3   5        4.78        6.76     18.24 o
  12  -3   5       20.34       26.41     20.55 o
 -14  -2   5       82.58       98.73     27.23 o
 -13  -2   5       20.59       40.30     23.03 o
 -12  -2   5      185.82      195.44     23.65 o
 -11  -2   5      476.50      427.26     38.76 o
 -10  -2   5       33.10       33.18     11.98 o
  -9  -2   5     1213.08     1271.37     48.30 o
  -8  -2   5      895.91      946.51     15.77 o
  -7  -2   5     1384.87     1245.25     21.14 o
  -6  -2   5       21.95       35.31      6.89 o
  -5  -2   5     1135.14     1412.69     12.39 o
  -4  -2   5     4778.89     4836.08     25.88 o
  -3  -2   5      250.82      317.30      6.77 o
  -2  -2   5      541.98      483.55      4.51 o
  -1  -2   5        2.79        6.88      2.27 o
   0  -2   5     1142.70     1257.95     22.06 o
   1  -2   5      182.94      108.93      3.50 o
   2  -2   5      115.33      186.27      6.57 o
   3  -2   5      197.78      203.29      4.93 o
   4  -2   5      428.19      431.52      9.28 o
   5  -2   5      121.43      106.30      8.06 o
   6  -2   5       94.39      111.63      9.91 o
   7  -2   5       12.45       15.79      6.36 o
   8  -2   5      216.73      226.04     18.97 o
   9  -2   5      638.11      675.89     26.33 o
  10  -2   5      115.51      121.52     19.07 o
  11  -2   5        7.12       17.52     20.86 o
  12  -2   5        5.28       14.12     23.29 o
  13  -2   5        1.15       12.00     24.81 o
 -14  -1   5       60.17      101.41     27.96 o
 -13  -1   5        6.02       10.43     21.46 o
 -12  -1   5        0.07        4.36     18.67 o
 -11  -1   5       14.66       19.69     20.17 o
 -10  -1   5       18.37       44.22     11.70 o
  -9  -1   5      614.24      619.59     15.57 o
  -8  -1   5        9.73       19.81     10.59 o
  -7  -1   5      383.19      427.89      9.70 o
  -6  -1   5       75.03       77.02      5.04 o
  -5  -1   5       84.64      147.84      5.14 o
  -4  -1   5     1020.40     1075.63     10.36 o
  -3  -1   5      547.72      679.60      5.74 o
  -2  -1   5     1606.55     1569.27      6.23 o
  -1  -1   5     4365.84     3327.26     16.36 o
   0  -1   5    57841.33    56007.36    437.82 o
   1  -1   5      721.23      482.49      8.33 o
   2  -1   5      422.22      411.05     12.89 o
   3  -1   5        0.50        0.40      2.89 o
   4  -1   5       34.13       23.93      3.44 o
   5  -1   5      546.54      669.39     11.61 o
   6  -1   5     1793.43     1961.17     27.55 o
   7  -1   5     2804.47     2947.87    119.89 o
   8  -1   5      434.22      414.30     10.16 o
   9  -1   5      876.55      822.98     26.16 o
  10  -1   5        3.15       -5.69     18.86 o
  11  -1   5      154.83      193.40     23.01 o
  12  -1   5       74.69       38.87     21.54 o
  13  -1   5       23.21       16.11     21.86 o
 -13   0   5       10.93       16.69     21.30 o
 -12   0   5        9.65       15.86     22.73 o
 -11   0   5       12.68        4.64     19.93 o
 -10   0   5       17.46       39.41     20.81 o
  -9   0   5      293.22      303.66     28.24 o
  -8   0   5      250.52      295.92     11.66 o
  -7   0   5       44.63       29.27      8.06 o
  -6   0   5      611.70      585.92     17.20 o
  -5   0   5      147.31      172.13     13.35 o
  -4   0   5     1062.41     1133.45     11.33 o
  -3   0   5       79.45       82.71      3.40 o
  -2   0   5     5113.12     4148.98     27.19 o
  -1   0   5    13014.43    13586.83     80.03 o
   0   0   5    33467.19    34328.35    766.02 o
   1   0   5     2924.37     3262.10     14.69 o
   2   0   5       33.27       48.60      2.20 o
   3   0   5     1538.85     1695.10     11.44 o
   4   0   5      615.43      770.00      6.57 o
   5   0   5      211.96      172.67      6.84 o
   6   0   5      423.18      493.97     19.53 o
   7   0   5     2654.85     2747.10     48.99 o
   8   0   5      648.21      674.48     12.17 o
   9   0   5       73.01       95.91     18.91 o
  10   0   5       15.29        7.75     17.10 o
  11   0   5       11.28        9.79     18.71 o
  12   0   5       75.72       75.75     23.07 o
  13   0   5       33.89       33.55     23.25 o
  14   0   5       38.53       28.26     24.75 o
 -13   1   5       10.56        4.39     26.60 o
 -12   1   5        0.24       -0.57     23.57 o
 -11   1   5      126.20      163.36     21.49 o
 -10   1   5       13.96       25.50     20.05 o
  -9   1   5      241.33      225.01     23.47 o
  -8   1   5      665.23      713.91     59.16 o
  -7   1   5      441.06      453.03     26.19 o
  -6   1   5       76.64       86.57      7.26 o
  -5   1   5       98.73      103.83      9.78 o
  -4   1   5        2.49        4.19      4.75 o
  -3   1   5      739.69      854.61     11.88 o
  -2   1   5     2853.86     3157.09     17.91 o
  -1   1   5      342.03      234.87      6.62 o
   0   1   5      150.58       83.37      2.51 o
   1   1   5     1126.44     1114.06     13.50 o
   2   1   5    16323.59    15927.64     36.64 o
   3   1   5      799.33      831.64     13.50 o
   4   1   5      106.47      210.98      4.48 o
   5   1   5      387.73      446.07      8.24 o
   6   1   5     1424.92     1585.39     18.89 o
   7   1   5     1239.16     1532.90     45.02 o
   8   1   5        8.20       11.84     13.78 o
   9   1   5      159.20      112.58     16.58 o
  10   1   5      306.43      314.36     23.81 o
  11   1   5      250.30      246.71     21.27 o
  12   1   5        4.64       13.78     19.82 o
  13   1   5       42.08       36.62     19.87 o
  14   1   5        6.78        1.89     22.82 o
 -12   2   5       63.79       54.55     24.42 o
 -11   2   5        2.97       -0.07     22.12 o
 -10   2   5      304.52      311.22     26.47 o
  -9   2   5      149.91      125.76     21.04 o
  -8   2   5       76.77       67.86     19.41 o
  -7   2   5       89.64       76.35      5.89 o
  -6   2   5      763.09      743.55     54.12 o
  -5   2   5      203.86      231.05      7.48 o
  -4   2   5     5684.56     6557.02    162.90 o
  -3   2   5       18.99       28.58     10.10 o
  -2   2   5     9159.35     8905.37     63.67 o
  -1   2   5     5380.80     5039.97     25.81 o
   0   2   5       31.30       64.43      4.46 o
   1   2   5     2241.13     2058.28     20.66 o
   2   2   5    16986.78    14836.82    213.76 o
   3   2   5     2524.42     2094.25     28.84 o
   4   2   5      983.85     1433.72     26.36 o
   5   2   5      580.21      886.92     12.34 o
   6   2   5      311.45      336.56     13.93 o
   7   2   5      122.15      175.41     13.14 o
   8   2   5       98.70      136.89     16.20 o
   9   2   5      515.69      561.39     22.56 o
  10   2   5       35.19       28.30     17.42 o
  11   2   5      183.47      143.17     22.15 o
  12   2   5        2.52        5.52     21.71 o
  13   2   5        3.10       14.10     23.28 o
  14   2   5       80.00      113.02     26.89 o
  15   2   5       43.99       61.02     28.19 o
 -12   3   5       22.16       12.84     22.22 o
 -11   3   5        0.20       23.75     20.31 o
 -10   3   5      123.88      119.26     21.78 o
  -9   3   5      309.62      253.27     25.33 o
  -8   3   5       95.54       78.10     18.93 o
  -7   3   5       22.95       -6.29     18.62 o
  -6   3   5     1667.71     1648.81     32.69 o
  -5   3   5       19.96       21.75      3.61 o
  -4   3   5      837.43      831.87     12.84 o
  -3   3   5     8101.86     7625.74     51.97 o
  -2   3   5       21.70       10.98      5.05 o
  -1   3   5    12499.68    12609.66     87.51 o
   0   3   5     2053.99     1643.48     13.23 o
   1   3   5      207.27      336.50      3.24 o
   2   3   5     4020.14     4221.97     95.17 o
   3   3   5     9012.88     8398.79     63.00 o
   4   3   5     1108.61     1145.57     13.42 o
   5   3   5     2438.80     2713.86     18.51 o
   6   3   5      288.02      292.81      9.12 o
   7   3   5       83.47      107.45      8.18 o
   8   3   5      217.94      213.94     15.23 o
   9   3   5      849.65      900.75     24.88 o
  10   3   5        0.34       -4.29     16.92 o
  11   3   5        1.33        1.21     16.35 o
  12   3   5        1.75       24.07     19.67 o
  13   3   5       38.16       24.55     22.91 o
  14   3   5        1.17        9.75     20.29 o
  15   3   5        0.24        4.31     24.93 o
 -11   4   5        3.86       -2.14     20.41 o
 -10   4   5       39.90       55.89     23.08 o
  -9   4   5      317.42      328.81     27.68 o
  -8   4   5      156.56      122.85     21.66 o
  -7   4   5      207.29      159.15     21.66 o
  -6   4   5       67.64       29.86     19.81 o
  -5   4   5      395.05      425.55     21.35 o
  -4   4   5       12.19        7.78      2.66 o
  -3   4   5     1371.42     1536.37     41.04 o
  -2   4   5     4118.11     4105.92     37.15 o
  -1   4   5     3699.22     3881.54     21.54 o
   0   4   5     1587.05     1550.44     27.82 o
   1   4   5       43.62       18.88      1.93 o
   2   4   5     3022.99     3400.49     54.65 o
   3   4   5       27.28       45.39      3.28 o
   4   4   5     5479.06     5067.58     25.80 o
   5   4   5     1815.66     1695.27     15.53 o
   6   4   5       13.06        5.15      6.65 o
   7   4   5      620.25      557.76     11.57 o
   8   4   5       42.23       35.52      7.95 o
   9   4   5       18.77       10.15      8.77 o
  10   4   5       26.92       15.26     15.05 o
  11   4   5        8.52        2.52     16.49 o
  12   4   5      402.36      384.70     27.39 o
  13   4   5       17.80       32.88     23.67 o
  14   4   5       74.22       73.38     23.47 o
  15   4   5        8.83       -8.29     25.24 o
  16   4   5        1.27       -7.02     16.77 o
 -10   5   5        0.75        3.53     21.00 o
  -9   5   5       43.19       12.79     23.67 o
  -8   5   5        0.01      -13.22     19.49 o
  -7   5   5       18.32       30.91     18.02 o
  -5   5   5      115.54      100.49     17.52 o
  -4   5   5     1170.78     1015.02     53.52 o
  -3   5   5      275.88      226.95      7.23 o
  -2   5   5      166.34      197.98      9.15 o
  -1   5   5       11.43        7.21      4.87 o
   0   5   5       72.51      116.79      6.44 o
   1   5   5        5.59        2.40      1.52 o
   2   5   5      166.82      222.72      4.46 o
   3   5   5        9.82        9.69      4.20 o
   4   5   5      200.21      282.73     10.50 o
   5   5   5      973.98      820.22     11.90 o
   6   5   5       84.06      101.68      7.60 o
   7   5   5      349.08      454.35     10.89 o
   8   5   5        0.33        4.75      8.03 o
   9   5   5      140.29      130.93      9.54 o
  10   5   5       50.83       51.72     10.20 o
  11   5   5        2.75       -5.21     10.93 o
  12   5   5       12.09       28.03     12.18 o
  13   5   5       67.19       65.21     12.54 o
  14   5   5       14.61        7.31     12.34 o
  15   5   5       64.71       67.51     13.90 o
  16   5   5       16.64        7.45     17.92 o
  17   5   5        0.56      -14.14     18.37 o
 -10   6   5        3.43        5.00     26.29 o
  -9   6   5        6.15      -12.78     21.47 o
  -8   6   5        1.25       -3.58     23.49 o
  -7   6   5        4.43      -23.37     23.37 o
  -6   6   5       62.11       26.92     19.63 o
  -5   6   5        0.01      -19.15     20.66 o
  -4   6   5      124.37      105.80      7.61 o
  -3   6   5       32.65       30.28      6.28 o
  -2   6   5     1000.90     1248.40     12.13 o
  -1   6   5       22.54       19.41      5.59 o
   0   6   5       15.16        9.23      5.33 o
   1   6   5     1982.45     2149.63     17.66 o
   2   6   5     4750.99     4610.97     54.91 o
   3   6   5       13.98       30.28      7.32 o
   4   6   5       58.40       49.82      7.07 o
   5   6   5     1325.11     1353.32     13.17 o
   6   6   5      185.29      300.46     10.01 o
   7   6   5      151.31      122.19      7.38 o
   8   6   5      164.44      171.27     23.03 o
   9   6   5       45.52       30.80      9.00 o
  10   6   5      765.32      675.19     30.20 o
  11   6   5       33.08       15.10     10.15 o
  12   6   5      306.07      246.80     13.29 o
  13   6   5        0.37        2.67      9.08 o
  14   6   5       73.38       63.07     18.15 o
  15   6   5        0.44       -5.52     12.46 o
  16   6   5        5.98       -6.52     15.97 o
  17   6   5        4.16        2.83     19.26 o
  -9   7   5       12.74        7.46     21.18 o
  -8   7   5       25.70       28.59     23.80 o
  -7   7   5       35.00       24.29     23.20 o
  -6   7   5      120.93      122.29     21.29 o
  -5   7   5       12.40       29.76     22.21 o
  -4   7   5      601.91      617.36     27.87 o
  -3   7   5      167.27      153.03     10.48 o
  -2   7   5     1796.18     1655.70     35.11 o
  -1   7   5      552.53      647.20     16.39 o
   0   7   5      296.63      329.94      8.21 o
   1   7   5        4.93       -0.92      6.62 o
   2   7   5      198.51      241.68      8.60 o
   3   7   5        2.53       15.25     11.45 o
   4   7   5       13.80       19.91      6.83 o
   5   7   5      322.51      377.82      9.37 o
   6   7   5       99.33      111.23      7.63 o
   7   7   5      287.43      248.61     15.96 o
   8   7   5       70.58       46.61      7.56 o
   9   7   5     1357.66     1359.48     21.06 o
  10   7   5      774.75      696.48     25.82 o
  11   7   5      124.77      104.86     22.93 o
  12   7   5       16.17       17.12     11.06 o
  13   7   5        4.91        5.35     10.95 o
  14   7   5        0.77       17.79     11.12 o
  15   7   5        0.85       13.54     12.48 o
  16   7   5        0.00       -1.92     13.07 o
  -8   8   5        0.97        5.77     25.24 o
  -7   8   5      235.97      338.14     30.98 o
  -6   8   5      182.95      190.73     25.88 o
  -5   8   5      687.27      627.24     29.72 o
  -4   8   5       30.92       48.74     19.09 o
  -3   8   5       76.93       77.78     13.19 o
  -2   8   5       15.37       -4.26      6.92 o
  -1   8   5        9.05       12.62      7.20 o
   0   8   5     1898.72     1914.14    104.04 o
   1   8   5      398.52      404.46     11.71 o
   2   8   5      116.59      103.61      8.52 o
   3   8   5       22.29       17.54      6.47 o
   4   8   5        0.44        4.72      9.32 o
   5   8   5       33.93       33.34      7.33 o
   6   8   5       29.28       62.33      8.01 o
   7   8   5       65.84       27.92      8.12 o
   8   8   5      136.63      158.89      9.28 o
   9   8   5       37.06       29.59      9.93 o
  10   8   5        0.21        4.28     10.12 o
  11   8   5     1092.84      989.82     45.60 o
  12   8   5      180.23      171.17     12.56 o
  13   8   5      135.75      107.32     12.32 o
  14   8   5       25.10       19.63     11.42 o
  15   8   5      175.28      167.70     16.26 o
  16   8   5       35.99       31.39     13.36 o
  -7   9   5        1.51       -1.76     22.38 o
  -6   9   5       23.56        4.82     23.83 o
  -5   9   5       13.47       26.01     23.38 o
  -4   9   5       85.55       81.19     22.17 o
  -3   9   5       60.03       56.58     14.53 o
  -2   9   5      288.92      289.07     16.59 o
  -1   9   5      132.89      198.23     15.24 o
   0   9   5     1383.47     1370.25     23.02 o
   1   9   5      157.74      126.97     10.70 o
   2   9   5      331.69      385.22     11.99 o
   3   9   5       15.19       10.87      7.62 o
   4   9   5      132.90      110.31     10.54 o
   5   9   5       21.71       40.03     10.60 o
   6   9   5     1436.53     1528.20     18.95 o
   7   9   5      120.26      108.06      8.91 o
   8   9   5      759.74      744.49     17.78 o
   9   9   5       28.03       50.25     10.56 o
  10   9   5      684.81      606.28     14.59 o
  11   9   5      190.23      198.80     11.73 o
  12   9   5      123.85      158.54     11.93 o
  13   9   5        7.31       15.35     11.02 o
  14   9   5      101.30       98.43     12.59 o
  15   9   5       19.04       23.98     12.34 o
  16   9   5        7.84       29.11     21.26 o
  -6  10   5       17.46       11.93     25.93 o
  -5  10   5       20.80       44.25     23.81 o
  -4  10   5       10.05        9.96     21.26 o
  -3  10   5      105.39      113.82     15.42 o
  -2  10   5        5.92       -7.61     14.25 o
  -1  10   5        1.97       -2.21     12.80 o
   0  10   5      100.51      127.68     13.77 o
   1  10   5        0.47        9.98     11.11 o
   2  10   5       64.68       58.45     10.23 o
   3  10   5       17.55       10.26      8.89 o
   4  10   5      648.73      720.35     16.63 o
   5  10   5        0.08       -5.95     11.39 o
   6  10   5      214.48      204.53     16.06 o
   7  10   5       62.02       79.06      9.56 o
   8  10   5      234.57      181.43     10.86 o
   9  10   5        2.71       10.25     13.13 o
  10  10   5      266.95      352.76     16.19 o
  11  10   5       42.77       38.61     10.35 o
  12  10   5       91.81       80.06     11.07 o
  13  10   5       47.66       58.52     12.17 o
  14  10   5        5.67        3.98     12.10 o
  15  10   5        3.13        3.81     20.52 o
  16  10   5       51.10       36.36     22.02 o
  -5  11   5       18.60       24.07     25.22 o
  -4  11   5        5.19       14.77     20.81 o
  -3  11   5        0.89        0.16     15.01 o
  -2  11   5       19.11       16.88     14.55 o
  -1  11   5      205.54      209.02     15.87 o
   0  11   5       86.76       78.41     13.47 o
   1  11   5      567.23      697.70     18.35 o
   2  11   5      457.76      434.23     15.13 o
   3  11   5      183.30      140.83     11.59 o
   4  11   5      109.99       84.75     11.58 o
   5  11   5        3.95       -7.16     13.37 o
   6  11   5        8.06        2.84     18.56 o
   7  11   5       29.61       -6.91     12.46 o
   8  11   5      653.64      589.29     14.96 o
   9  11   5      505.89      653.40     31.45 o
  10  11   5       69.90       73.86     12.74 o
  11  11   5      207.49      206.45     14.12 o
  12  11   5        7.84       13.43     10.80 o
  13  11   5       14.74       19.50     12.03 o
  14  11   5        0.80        9.13     19.54 o
  15  11   5        2.22        4.44     18.89 o
  16  11   5        0.47       -1.68     18.06 o
  -4  12   5        0.03       16.46     25.72 o
  -3  12   5        0.50        4.59     16.15 o
  -2  12   5       43.06       36.39     15.70 o
  -1  12   5        4.81       -3.06     14.68 o
   0  12   5      112.95      125.99     15.17 o
   1  12   5        2.06       -4.75     12.35 o
   2  12   5       73.78       83.01     12.83 o
   3  12   5       36.21       13.28     18.11 o
   4  12   5        0.46        1.13     14.68 o
   5  12   5      224.13      223.95     14.64 o
   6  12   5      338.88      244.32     15.11 o
   7  12   5      200.86      197.54     31.88 o
   8  12   5      331.25      325.12     17.28 o
   9  12   5       55.26       47.54     11.12 o
  10  12   5        4.55        3.69     10.72 o
  11  12   5        1.79        1.07     11.14 o
  12  12   5       41.24       30.15     10.99 o
  13  12   5       26.99       26.92     16.61 o
  14  12   5       37.07       17.66     18.30 o
  15  12   5        2.74       -2.43     19.21 o
  16  12   5        0.01       10.91     22.02 o
  -3  13   5        2.50       39.40     26.85 o
  -2  13   5       34.76       38.47     16.56 o
  -1  13   5       46.38       30.38     16.13 o
   0  13   5        4.79        9.48     15.20 o
   1  13   5        0.27        6.04     12.82 o
   2  13   5       79.39       58.35     12.93 o
   3  13   5      165.96      158.48     13.61 o
   4  13   5        7.51        1.34     11.30 o
   5  13   5       64.77       81.22     10.27 o
   6  13   5       52.41       66.44     14.14 o
   7  13   5      137.12      113.13     14.72 o
   8  13   5       31.06       28.93     14.12 o
   9  13   5        1.86      -12.34     14.66 o
  10  13   5       37.25       14.46     14.96 o
  11  13   5       20.02       43.96     16.24 o
  12  13   5        0.19       -3.08     15.21 o
  13  13   5       22.02       35.55     16.14 o
  14  13   5       12.86       -0.57     21.75 o
  15  13   5        1.27       22.07     22.61 o
  -2  14   5       60.82       88.80     18.49 o
  -1  14   5        8.06       17.90     16.26 o
   0  14   5        1.02        3.74     15.02 o
   1  14   5       69.33       50.95     14.83 o
   2  14   5       23.75       32.26     15.33 o
   3  14   5        5.40       11.30     12.01 o
   4  14   5        1.62       -3.24     11.12 o
   5  14   5        2.47        1.70     10.81 o
   6  14   5       64.60       93.16     10.75 o
   7  14   5       13.72       -6.20     13.81 o
   8  14   5       96.96       94.94     14.99 o
   9  14   5        3.46       -2.52     15.52 o
  10  14   5       39.08       14.65     16.59 o
  11  14   5        2.69        6.52     15.38 o
  12  14   5        0.00       14.91     16.67 o
  13  14   5        9.41       18.06     17.91 o
  14  14   5       94.51       89.11     22.39 o
  15  14   5       38.76       38.38     25.18 o
  -1  15   5       54.57       83.82     19.29 o
   0  15   5       11.60        8.66     17.09 o
   1  15   5        0.61       -5.51     16.44 o
   2  15   5       12.69       22.61     13.77 o
   3  15   5        0.35        4.68     13.20 o
   4  15   5        5.57        6.99     11.99 o
   5  15   5        0.59       -3.28     11.73 o
   6  15   5       61.62       86.23     12.32 o
   7  15   5        2.19       -4.02     13.65 o
   8  15   5        5.19       -1.30     14.33 o
   9  15   5        8.37       -8.03     14.98 o
  10  15   5        0.02       -5.79     15.43 o
  11  15   5       35.94       38.58     17.55 o
  12  15   5       82.86      103.72     18.01 o
  13  15   5        4.57       21.20     19.26 o
  14  15   5       15.33       25.98     24.88 o
  15  15   5        3.75       15.99     22.08 o
   1  16   5        5.61        6.22     17.42 o
   2  16   5        7.53       14.05     16.56 o
   3  16   5        5.47       11.02     19.64 o
   4  16   5       13.00       -4.58     19.06 o
   5  16   5        7.66       16.88     17.86 o
   6  16   5       14.09        9.77     11.82 o
   7  16   5       11.35       -2.44     11.72 o
   8  16   5        3.13       -2.84     18.63 o
   9  16   5       33.02       25.32     15.74 o
  10  16   5       21.25       19.73     16.38 o
  11  16   5        0.13       -0.27     17.76 o
  12  16   5        4.44        1.85     23.10 o
  13  16   5        4.93      -14.92     24.14 o
  14  16   5        0.57      -25.03     25.03 o
   2  17   5       15.31        4.19     21.39 o
   3  17   5       21.65       18.53     15.99 o
   4  17   5        2.46        2.33     20.35 o
   5  17   5       11.94       18.76     19.13 o
  -8 -16   6       17.62       11.78     26.53 o
  -7 -16   6       26.05       40.52     26.18 o
  -6 -16   6        1.84       18.88     26.01 o
  -5 -16   6       58.21       80.43     25.51 o
  -4 -16   6       15.18        3.27     25.36 o
 -10 -15   6        8.34        4.80     27.68 o
  -9 -15   6        9.98       20.12     25.95 o
  -8 -15   6        0.15       11.29     29.07 o
  -7 -15   6        3.17       10.26     26.18 o
  -6 -15   6        0.47       12.73     25.61 o
  -5 -15   6       82.83      130.65     26.29 o
  -4 -15   6        0.31       -4.87     23.72 o
  -3 -15   6        1.07       -1.72     15.68 o
  -2 -15   6        1.06       10.98     19.39 o
 -12 -14   6        2.07        8.91     31.24 o
 -11 -14   6        7.46       -2.07     29.69 o
 -10 -14   6        1.09      -10.78     25.31 o
  -9 -14   6        6.29       30.48     24.86 o
  -8 -14   6        6.11       32.25     26.22 o
  -7 -14   6       64.39       75.16     26.88 o
  -6 -14   6       17.33       63.06     26.32 o
  -5 -14   6        3.18       16.15     23.92 o
  -4 -14   6       21.67       23.83     21.99 o
  -3 -14   6       20.15        3.62     21.33 o
  -2 -14   6        1.75       15.91     13.43 o
  -1 -14   6        0.18        7.78     23.48 o
   0 -14   6        3.68        5.93     19.10 o
 -13 -13   6        2.31      -13.80     21.60 o
 -12 -13   6       22.98       31.52     15.75 o
 -11 -13   6        5.78        7.94     14.78 o
 -10 -13   6       16.16       28.31     14.38 o
  -9 -13   6       27.23       44.47     24.30 o
  -8 -13   6       89.46       47.53     24.00 o
  -7 -13   6      119.30       97.40     25.76 o
  -6 -13   6        9.66        5.65     23.17 o
  -5 -13   6       18.54       34.58     23.75 o
  -4 -13   6        3.30       13.41     21.32 o
  -3 -13   6       27.28       11.91     21.90 o
  -2 -13   6        0.84       10.03     12.58 o
  -1 -13   6        0.01       -1.72     13.20 o
   0 -13   6        4.16        4.06     22.94 o
   1 -13   6       49.68       43.13     21.23 o
   2 -13   6       12.24       15.13     26.03 o
 -14 -12   6       21.02       31.11     28.68 o
 -13 -12   6       19.70       33.36     30.87 o
 -12 -12   6       14.09       15.30     15.77 o
 -11 -12   6        1.35        2.65     15.76 o
 -10 -12   6        1.60       -0.59     14.69 o
  -9 -12   6        0.05       -0.09     13.51 o
  -8 -12   6       24.10       31.03     18.02 o
  -7 -12   6        2.16       -1.16     11.58 o
  -6 -12   6        0.00        0.06     10.52 o
  -5 -12   6        2.47       10.95     22.26 o
  -4 -12   6       23.02       25.61     22.31 o
  -3 -12   6        4.81        4.58     10.18 o
  -2 -12   6      184.43      159.56     11.40 o
  -1 -12   6        1.05        9.26     12.15 o
   0 -12   6       12.03       18.41     11.80 o
   1 -12   6       15.69        4.12     18.80 o
   2 -12   6        0.00       22.74     24.51 o
   3 -12   6        6.66        6.45     21.77 o
   4 -12   6        3.26      -19.59     27.47 o
 -16 -11   6       47.25       50.73     20.76 o
 -15 -11   6        5.66        7.68     15.04 o
 -14 -11   6       41.69       40.33     14.76 o
 -13 -11   6       21.79       20.56     13.04 o
 -12 -11   6        0.39        1.50     12.61 o
 -11 -11   6        0.01       -3.33     11.81 o
 -10 -11   6        1.06       -6.05      9.12 o
  -9 -11   6       27.69       25.81      8.89 o
  -8 -11   6        0.16        1.15      8.33 o
  -7 -11   6       20.86        2.16      8.16 o
  -6 -11   6       15.07       19.64      6.57 o
  -5 -11   6      161.99      156.90     12.60 o
  -4 -11   6        5.04        5.84     21.11 o
  -3 -11   6      602.23      542.16     26.18 o
  -2 -11   6     1228.49     1128.14     18.07 o
  -1 -11   6        4.83        3.24      9.70 o
   0 -11   6      142.62      130.60      9.64 o
   1 -11   6       60.61       40.04     11.44 o
   2 -11   6      180.64      155.99     27.54 o
   3 -11   6      192.31      227.94     28.19 o
   4 -11   6       25.57       33.55     12.68 o
   5 -11   6       10.61       19.01     26.28 o
 -16 -10   6        0.42       22.08     15.81 o
 -15 -10   6        6.23       18.54     15.22 o
 -14 -10   6       15.32        9.93     14.21 o
 -13 -10   6        4.14        1.74     13.16 o
 -12 -10   6      151.64      130.90     13.81 o
 -11 -10   6        0.67        8.48     11.67 o
 -10 -10   6        3.26       -0.36     10.87 o
  -9 -10   6      386.23      337.00     11.80 o
  -8 -10   6       25.97       16.81      8.87 o
  -7 -10   6       79.47       50.97      8.11 o
  -6 -10   6      142.97      156.60      8.04 o
  -5 -10   6       32.22       48.46      5.85 o
  -4 -10   6       80.26       63.87      5.62 o
  -3 -10   6       83.15       60.39     19.47 o
  -2 -10   6       17.34        6.09      8.78 o
  -1 -10   6      280.65      250.59     11.77 o
   0 -10   6        0.02        0.06      8.61 o
   1 -10   6      131.04      155.61     11.96 o
   2 -10   6       17.00       25.49     11.32 o
   3 -10   6       19.86       18.06     11.89 o
   4 -10   6       61.00       79.23     13.92 o
   5 -10   6       25.54       30.91     13.66 o
   6 -10   6        3.76       17.02     14.76 o
   7 -10   6        9.61       18.18     19.09 o
 -16  -9   6        0.04       -1.83     32.15 o
 -15  -9   6        0.99       -1.33     28.89 o
 -14  -9   6       24.22       41.74     28.16 o
 -13  -9   6        7.60       25.42     26.00 o
 -12  -9   6       73.98       96.19     27.01 o
 -11  -9   6       57.98       87.64     26.30 o
 -10  -9   6       11.40        3.93     12.06 o
  -9  -9   6        6.54       -9.15     10.80 o
  -8  -9   6      232.94      228.06     10.22 o
  -7  -9   6        3.42       11.09      8.31 o
  -6  -9   6      525.16      463.51     11.96 o
  -5  -9   6      190.62      187.29      6.69 o
  -4  -9   6     1428.80     1302.13      8.72 o
  -3  -9   6        8.30        0.54      4.82 o
  -2  -9   6      173.43      174.47     18.20 o
  -1  -9   6      626.58      549.67     12.26 o
   0  -9   6      706.41      621.30     13.38 o
   1  -9   6       39.13       38.21      8.56 o
   2  -9   6        1.43       -2.81      8.21 o
   3  -9   6      334.58      336.96     28.12 o
   4  -9   6       31.78       43.26     16.12 o
   5  -9   6       42.03       48.82     12.98 o
   6  -9   6        2.15       -2.47     13.86 o
   7  -9   6       28.16       29.91     14.17 o
   8  -9   6        3.62      -16.05     20.91 o
   9  -9   6       14.79       16.43     22.44 o
 -16  -8   6        3.42       13.44     24.35 o
 -15  -8   6       44.31       33.50     17.33 o
 -14  -8   6       15.61       18.93     15.77 o
 -13  -8   6       62.92       94.83     20.66 o
 -12  -8   6       35.70       29.85     13.21 o
 -11  -8   6      162.35      148.82     24.84 o
 -10  -8   6     1427.66     1360.29     36.81 o
  -9  -8   6        0.02       14.69     22.60 o
  -8  -8   6       16.54       -3.41     23.32 o
  -7  -8   6       41.08       41.13      7.47 o
  -6  -8   6      328.60      280.44      9.26 o
  -5  -8   6      815.08      676.03     13.07 o
  -4  -8   6     1094.35     1063.94     10.33 o
  -3  -8   6       35.21       55.93      3.45 o
  -2  -8   6       89.14      133.06     15.54 o
  -1  -8   6        0.00        3.20      2.84 o
   0  -8   6       37.82       65.39      4.46 o
   1  -8   6      138.46      118.69      7.14 o
   2  -8   6       84.11       56.45      9.63 o
   3  -8   6      163.81      149.37     10.75 o
   4  -8   6      220.85      187.78     14.88 o
   5  -8   6       22.55       17.90     12.70 o
   6  -8   6      162.49      148.82     14.55 o
   7  -8   6      116.07      100.36     15.52 o
   8  -8   6        0.13       -3.71     26.08 o
   9  -8   6       58.71       66.33     21.59 o
  10  -8   6        0.00       21.58     21.88 o
 -15  -7   6       30.15       29.21     21.68 o
 -14  -7   6       35.55       23.39     15.82 o
 -13  -7   6       52.81       46.04     14.93 o
 -12  -7   6       10.79       16.49     13.59 o
 -11  -7   6        0.04       12.26     13.27 o
 -10  -7   6        2.96        4.06     11.96 o
  -9  -7   6       53.36       54.89      6.76 o
  -8  -7   6      148.37      110.71     20.70 o
  -7  -7   6      317.12      378.42     23.22 o
  -6  -7   6      525.39      577.82      7.74 o
  -5  -7   6       10.86        7.49      3.65 o
  -4  -7   6      521.12      475.17      6.01 o
  -3  -7   6     1951.19     2024.87     11.33 o
  -2  -7   6     1140.21     1126.98     22.87 o
  -1  -7   6      198.91      158.55      8.37 o
   0  -7   6        5.56        8.21      3.03 o
   1  -7   6      907.19      882.25     18.78 o
   2  -7   6       55.66       78.35      5.36 o
   3  -7   6       57.49       56.70      6.96 o
   4  -7   6        5.84        1.11      7.51 o
   5  -7   6      695.69      579.27     40.82 o
   6  -7   6      218.41      247.80     14.92 o
   7  -7   6       65.09       60.04     13.95 o
   8  -7   6        0.66       -6.76     14.12 o
   9  -7   6        3.89        4.57     20.73 o
  10  -7   6        8.56       13.30     21.11 o
 -15  -6   6       42.36       46.54     24.86 o
 -14  -6   6        0.07       -2.67     16.05 o
 -13  -6   6        1.15        9.82     14.23 o
 -12  -6   6       44.44       47.13     14.15 o
 -11  -6   6       49.83       41.72     13.30 o
 -10  -6   6      383.63      343.43     14.80 o
  -9  -6   6        6.80        3.17     10.34 o
  -8  -6   6        0.40       -1.45      5.83 o
  -7  -6   6      852.36      785.85     13.92 o
  -6  -6   6        1.71       21.81      6.33 o
  -5  -6   6      372.10      426.29      7.75 o
  -4  -6   6      301.86      442.03      9.81 o
  -3  -6   6     1161.57     1194.43     12.14 o
  -2  -6   6      161.33       92.17      8.04 o
  -1  -6   6     2022.97     2260.19     14.78 o
   0  -6   6       48.50       56.76      2.92 o
   1  -6   6      173.49      202.64      4.86 o
   2  -6   6      949.26      907.53     10.10 o
   3  -6   6       91.08       64.79      6.15 o
   4  -6   6      151.35      152.25      7.96 o
   5  -6   6      377.64      370.14     10.07 o
   6  -6   6      137.46       85.50     12.81 o
   7  -6   6      259.04      249.88     15.71 o
   8  -6   6       36.06       44.50     14.45 o
   9  -6   6        9.78       15.69     17.76 o
  10  -6   6        0.12       13.30     22.09 o
  11  -6   6       15.88        7.56     21.05 o
 -15  -5   6       11.41      -14.17     22.17 o
 -14  -5   6        3.23       13.47     20.76 o
 -13  -5   6        4.88        8.38     14.61 o
 -12  -5   6        0.07       -0.63     13.32 o
 -11  -5   6      704.84      771.98     27.52 o
 -10  -5   6      190.16      214.19     13.97 o
  -9  -5   6      498.74      461.93     14.39 o
  -8  -5   6      307.15      282.36     11.78 o
  -7  -5   6       26.45       24.27      8.33 o
  -6  -5   6       45.02       46.98      1.79 o
  -5  -5   6     2655.09     2942.90     21.60 o
  -4  -5   6      474.25      424.45      7.80 o
  -3  -5   6        0.21        3.74      2.28 o
  -2  -5   6     1105.99     1243.96     15.13 o
  -1  -5   6      795.81      957.99     15.03 o
   0  -5   6     1386.50     1510.03     25.47 o
   1  -5   6      805.31      796.11     14.51 o
   2  -5   6      895.42      905.80      9.64 o
   3  -5   6       53.44       43.82      5.22 o
   4  -5   6       46.84       32.22      5.32 o
   5  -5   6      279.64      236.74      9.46 o
   6  -5   6       10.58       -2.67     10.50 o
   7  -5   6      705.37      742.63     18.85 o
   8  -5   6       39.73       22.63     16.45 o
   9  -5   6      218.58      265.87     21.36 o
  10  -5   6        0.12      -11.61     20.38 o
  11  -5   6        6.30       10.20     23.61 o
 -15  -4   6        3.04        5.00     22.30 o
 -14  -4   6       71.99       73.60     24.76 o
 -13  -4   6        0.93       -7.09     18.93 o
 -12  -4   6      245.68      317.93     16.79 o
 -11  -4   6      147.53      145.96     14.77 o
 -10  -4   6       18.02       26.70     12.48 o
  -9  -4   6      401.76      418.51     14.26 o
  -8  -4   6       30.74       28.52     10.00 o
  -7  -4   6     4577.19     4906.29     29.49 o
  -6  -4   6       36.07       39.22      7.45 o
  -5  -4   6        7.84       33.32      2.40 o
  -4  -4   6      468.74      398.68      5.61 o
  -3  -4   6      699.98      922.70      8.30 o
  -2  -4   6     3813.32     3483.28     46.93 o
  -1  -4   6     4990.45     5094.30     33.56 o
   0  -4   6        0.08        5.26      2.64 o
   1  -4   6        0.49       17.81      7.23 o
   2  -4   6     2654.03     2646.74     36.90 o
   3  -4   6      353.39      290.08      5.59 o
   4  -4   6      704.62      752.45     13.20 o
   5  -4   6      130.51      148.60      5.77 o
   6  -4   6      439.06      418.27     11.90 o
   7  -4   6       28.07       25.49     11.98 o
   8  -4   6      136.83      156.68     19.63 o
   9  -4   6       66.18       40.06     19.11 o
  10  -4   6        2.96       12.81     19.76 o
  11  -4   6       15.65       11.88     22.12 o
  12  -4   6      149.30      140.24     26.47 o
 -14  -3   6        0.59      -10.54     25.27 o
 -13  -3   6        0.05       -1.24     20.84 o
 -12  -3   6       79.61       86.86     14.22 o
 -11  -3   6       12.21       12.13     13.54 o
 -10  -3   6      561.34      631.91     42.94 o
  -9  -3   6      880.28      891.97     24.97 o
  -8  -3   6      229.44      166.25     10.96 o
  -7  -3   6       30.58       36.95     10.41 o
  -6  -3   6      619.30      502.96     27.65 o
  -5  -3   6      833.16      861.49     11.89 o
  -4  -3   6      129.40       92.14      2.93 o
  -3  -3   6     1659.93     1811.30      8.58 o
  -2  -3   6      253.13      209.97      5.14 o
  -1  -3   6     1664.48     1657.54     30.84 o
   0  -3   6      568.75      653.78     19.94 o
   1  -3   6     2849.04     2728.48     18.79 o
   2  -3   6     2049.21     2010.04     21.54 o
   3  -3   6       43.30       75.90      3.91 o
   4  -3   6     1025.68     1227.36     19.49 o
   5  -3   6       56.68       64.24      5.27 o
   6  -3   6       22.36       11.69      4.67 o
   7  -3   6      175.32      145.99      7.00 o
   8  -3   6      311.28      284.74     20.19 o
   9  -3   6       17.32       27.41     18.55 o
  10  -3   6        2.72        3.57     17.10 o
  11  -3   6        2.53       13.55     18.78 o
  12  -3   6       35.83       29.17     22.49 o
  13  -3   6       12.13       31.68     25.79 o
 -14  -2   6       48.28       75.20     23.96 o
 -13  -2   6        0.72       -4.92     19.62 o
 -12  -2   6        2.72       12.76     18.61 o
 -11  -2   6      100.60      125.03     14.83 o
 -10  -2   6      416.29      587.09     60.81 o
  -9  -2   6      321.08      354.37     13.83 o
  -8  -2   6      613.87      754.38     15.37 o
  -7  -2   6       21.10       24.78      8.23 o
  -6  -2   6        3.42        2.18      6.83 o
  -5  -2   6      395.13      384.36     10.97 o
  -4  -2   6     1715.22     1900.87     19.30 o
  -3  -2   6      568.79      528.68      4.33 o
  -2  -2   6     1429.43     1589.67     12.51 o
  -1  -2   6     4291.19     4019.82     38.10 o
   0  -2   6     5519.14     5857.46     51.72 o
   1  -2   6     1824.78     1891.41     13.63 o
   2  -2   6       99.75      183.26      3.97 o
   3  -2   6      154.78      150.49      5.87 o
   4  -2   6      376.19      376.40      8.97 o
   5  -2   6       15.74       14.63      7.30 o
   6  -2   6        1.92       -0.38      8.93 o
   7  -2   6      212.34      212.24      8.86 o
   8  -2   6       23.63       15.35     15.85 o
   9  -2   6       31.44       44.90     18.75 o
  10  -2   6       16.73        8.68     17.22 o
  11  -2   6        0.81       -8.16     20.98 o
  12  -2   6        1.09        6.35     20.77 o
  13  -2   6        4.66       13.28     21.39 o
 -14  -1   6       47.08       52.65     27.50 o
 -13  -1   6       94.22      108.39     25.51 o
 -12  -1   6       11.02        4.72     20.07 o
 -11  -1   6      303.03      294.97     23.42 o
 -10  -1   6      405.06      389.23     20.75 o
  -9  -1   6       35.60       32.37     11.39 o
  -8  -1   6      388.20      392.33     12.29 o
  -7  -1   6      416.39      360.71     32.55 o
  -6  -1   6     3230.14     3639.48     59.83 o
  -5  -1   6      408.43      415.02      7.13 o
  -4  -1   6     1409.04     1502.84     21.14 o
  -3  -1   6     3833.78     4059.09     17.57 o
  -2  -1   6     1284.82     1391.72      9.96 o
  -1  -1   6     3411.26     3982.54     15.15 o
   0  -1   6    30714.37    30180.59    508.76 o
   1  -1   6      120.03      105.33      2.14 o
   2  -1   6     2508.14     2723.45     25.95 o
   3  -1   6      328.30      310.99      5.07 o
   4  -1   6      221.67      192.87      7.38 o
   5  -1   6      170.89      143.84      7.79 o
   6  -1   6      216.57      230.01     10.18 o
   7  -1   6       84.25       94.59     12.74 o
   8  -1   6       27.52       26.13     16.17 o
   9  -1   6      493.07      471.39     23.73 o
  10  -1   6       13.59       16.57     19.06 o
  11  -1   6      165.67      170.21     23.52 o
  12  -1   6       28.83       32.94     19.18 o
  13  -1   6        1.88       -0.24     24.42 o
 -13   0   6       48.36       74.24     26.92 o
 -12   0   6       21.94       29.66     20.87 o
 -11   0   6      202.22      170.54     24.14 o
 -10   0   6        4.16       12.60     19.37 o
  -9   0   6      735.84      898.41     86.06 o
  -8   0   6     1699.15     1716.76     89.03 o
  -7   0   6      381.68      398.98     13.88 o
  -6   0   6     1570.48     1513.50     30.87 o
  -5   0   6       18.50       10.90      5.67 o
  -4   0   6     1019.89     1034.85     29.76 o
  -3   0   6      301.68      229.86      4.46 o
  -2   0   6     3702.31     3970.14     14.73 o
  -1   0   6     1035.96      975.82     16.97 o
   0   0   6      118.91      155.54      3.52 o
   1   0   6     9553.56     8784.94     41.72 o
   2   0   6      147.84       97.25      3.27 o
   3   0   6       84.21      123.19      3.23 o
   4   0   6      345.78      474.76      5.80 o
   5   0   6      671.24      617.22      9.64 o
   6   0   6      192.41      252.80     14.00 o
   7   0   6        2.45        3.41      7.91 o
   8   0   6       13.20       15.42      8.61 o
   9   0   6       48.86       43.62     17.92 o
  10   0   6       51.01       55.97     19.33 o
  11   0   6      125.84      113.73     19.53 o
  12   0   6        1.41       16.38     19.77 o
  13   0   6        1.30       -1.48     23.57 o
  14   0   6       13.30        2.54     25.15 o
 -13   1   6        8.44        5.58     27.27 o
 -12   1   6      101.33      135.72     22.23 o
 -11   1   6       21.17       29.59     20.61 o
 -10   1   6        2.19        2.48     20.09 o
  -9   1   6       23.00       15.34     20.38 o
  -8   1   6      323.99      347.67     30.35 o
  -7   1   6        0.72        7.73     10.78 o
  -6   1   6     1046.84     1062.73     34.42 o
  -5   1   6      152.79      211.45      7.53 o
  -4   1   6        0.46       -3.74      7.67 o
  -3   1   6      284.53      317.23     12.71 o
  -2   1   6       74.74      117.23      5.75 o
  -1   1   6    10848.30    10511.82    131.79 o
   0   1   6      683.78      576.66     23.13 o
   1   1   6     8268.43     8060.88     40.70 o
   2   1   6    53273.28    51996.32    894.93 o
   3   1   6      175.86      184.43      4.55 o
   4   1   6      121.93      128.43      2.97 o
   5   1   6      568.20      538.57      8.76 o
   6   1   6        1.25       18.57      6.98 o
   7   1   6       96.75       69.38     12.90 o
   8   1   6       63.36       57.35     13.36 o
   9   1   6      223.62      264.45     20.40 o
  10   1   6       25.18       43.41     20.00 o
  11   1   6       23.22       39.85     17.91 o
  12   1   6       10.97        5.33     21.79 o
  13   1   6       70.84      112.36     24.97 o
  14   1   6        2.88       -9.71     25.16 o
 -12   2   6        1.22      -11.00     26.32 o
 -11   2   6       33.18       81.93     24.53 o
 -10   2   6        0.02       26.29     22.76 o
  -9   2   6      103.64       84.05     20.61 o
  -8   2   6      387.20      357.83     24.35 o
  -7   2   6       70.02       76.18     19.01 o
  -6   2   6        1.38        3.38      5.97 o
  -5   2   6        9.23        5.87      5.39 o
  -4   2   6       48.98       67.61      6.29 o
  -3   2   6      111.09      137.89     13.06 o
  -2   2   6      327.76      342.67      9.62 o
  -1   2   6      213.51      256.86      7.17 o
   0   2   6      200.24      229.69      4.08 o
   1   2   6      845.27      647.15     14.32 o
   2   2   6     1484.93     1255.18     14.55 o
   3   2   6    10760.73    10596.18     43.84 o
   4   2   6     2550.12     2458.92     20.73 o
   5   2   6     2822.06     3161.87     18.77 o
   6   2   6     9093.16     9276.04    110.34 o
   7   2   6        3.43        2.87     11.08 o
   8   2   6      672.92      755.96     21.17 o
   9   2   6        2.35        4.75     15.09 o
  10   2   6       28.08       17.72     18.07 o
  11   2   6      183.80      196.42     21.70 o
  12   2   6      143.67      123.41     24.39 o
  13   2   6       27.60        4.80     19.49 o
  14   2   6      127.50      151.17     25.08 o
  15   2   6        0.22       -7.51     23.75 o
 -11   3   6       41.16       37.84     23.43 o
 -10   3   6       16.86       17.50     19.01 o
  -9   3   6       99.06       97.19     23.54 o
  -8   3   6      223.90      216.33     20.77 o
  -7   3   6      290.94      108.26     90.17 o
  -6   3   6      160.23      155.47      6.63 o
  -5   3   6     1106.64     1179.91     39.02 o
  -4   3   6      265.01      359.37      7.75 o
  -3   3   6      362.09      420.77     19.23 o
  -2   3   6     9487.85    10488.73     47.67 o
  -1   3   6     3481.32     3773.46     35.97 o
   0   3   6     3500.39     3197.62     13.80 o
   1   3   6     1798.29     1811.26     34.75 o
   2   3   6      106.40      139.74      3.43 o
   3   3   6      962.85      923.89     16.25 o
   4   3   6     3720.70     3999.97     18.20 o
   5   3   6      569.62      475.39     12.21 o
   6   3   6     1047.40     1160.84     14.52 o
   7   3   6      345.64      380.06     10.57 o
   8   3   6      371.16      316.80     17.98 o
   9   3   6        2.04       11.57     16.08 o
  10   3   6       68.08       40.98     17.80 o
  11   3   6       53.16       11.66     18.01 o
  12   3   6       34.49       27.60     22.30 o
  13   3   6        2.29        4.37     20.07 o
  14   3   6        1.53        9.76     24.79 o
  15   3   6        4.90        4.00     22.74 o
 -11   4   6       26.94       27.99     24.30 o
 -10   4   6       49.55       50.48     20.60 o
  -9   4   6        0.18       15.25     23.13 o
  -8   4   6       15.06       11.41     19.48 o
  -7   4   6      584.73      510.15     26.62 o
  -6   4   6       78.13        5.27     20.24 o
  -5   4   6      351.43      393.51     26.98 o
  -4   4   6       11.18       11.50      4.57 o
  -3   4   6     1457.53     1642.04     29.86 o
  -2   4   6       58.87       47.28     11.89 o
  -1   4   6        0.44        5.62      5.49 o
   0   4   6       13.17        5.34      4.49 o
   1   4   6      649.10      674.69      8.20 o
   2   4   6      559.58      650.17     11.50 o
   3   4   6       91.83       95.78      3.98 o
   4   4   6      428.85      544.02      7.70 o
   5   4   6      525.76      469.77      9.79 o
   6   4   6      129.37       68.82      7.19 o
   7   4   6      375.60      315.29     10.07 o
   8   4   6      354.13      342.73     21.79 o
   9   4   6      116.00       86.26      9.33 o
  10   4   6      100.83      100.41     10.08 o
  11   4   6       20.20       14.03     10.87 o
  12   4   6      170.01      200.77     13.76 o
  13   4   6        2.56       -0.31     19.47 o
  14   4   6       11.96       12.47     12.47 o
  15   4   6        5.71       -0.92     14.57 o
  16   4   6        0.89       -2.97     19.15 o
 -10   5   6        2.05      -16.70     24.37 o
  -9   5   6       35.96       62.37     24.16 o
  -8   5   6      211.84      195.38     22.71 o
  -7   5   6        0.05       -2.16     18.15 o
  -6   5   6       68.60       37.59     21.75 o
  -5   5   6       93.17       29.87     16.99 o
  -4   5   6      320.46      289.98      7.40 o
  -3   5   6       89.80       92.27      7.27 o
  -2   5   6      996.34      931.22     16.70 o
  -1   5   6        1.45        1.84      5.82 o
   0   5   6      763.05      721.33     13.50 o
   1   5   6      306.90      311.00     11.07 o
   2   5   6       11.74       18.69      3.75 o
   3   5   6      623.91      566.03     10.54 o
   4   5   6        3.85       38.29      6.63 o
   5   5   6      233.90      213.25     12.46 o
   6   5   6      399.18      458.68     11.00 o
   7   5   6     1698.93     1830.14     24.86 o
   8   5   6       72.28       82.76      9.21 o
   9   5   6       96.10       97.73      9.33 o
  10   5   6       24.77       22.90      9.65 o
  11   5   6      194.72      119.29      9.75 o
  12   5   6       76.98       52.82     12.02 o
  13   5   6       91.23      132.85     22.56 o
  14   5   6      103.75       90.84     13.40 o
  15   5   6        3.45       -5.75     13.04 o
  16   5   6        1.59        6.87     18.83 o
  17   5   6        0.20      -15.12     20.35 o
 -10   6   6        5.60       16.57     24.43 o
  -9   6   6       35.00       29.88     25.57 o
  -8   6   6      187.51      197.55     27.20 o
  -7   6   6        9.84      -13.87     23.22 o
  -6   6   6       37.30       -3.32     20.60 o
  -5   6   6       47.92       44.80     21.03 o
  -4   6   6      331.85      257.07     20.81 o
  -3   6   6      948.43      918.17     12.34 o
  -2   6   6     2657.33     2702.24    146.20 o
  -1   6   6       41.42       52.09      6.30 o
   0   6   6      223.06      225.17     11.70 o
   1   6   6     1135.91     1194.27     15.61 o
   2   6   6      373.82      338.15      8.35 o
   3   6   6      350.73      294.76      6.37 o
   4   6   6      102.94      100.68      7.89 o
   5   6   6      702.02      704.45     12.76 o
   6   6   6      387.22      394.50     10.72 o
   7   6   6      104.96       81.08      8.74 o
   8   6   6       26.95       20.00      8.36 o
   9   6   6      168.34      140.08      9.88 o
  10   6   6      175.72      134.56     12.14 o
  11   6   6       41.25       18.13     10.76 o
  12   6   6      303.40      242.18     13.62 o
  13   6   6        0.37       -1.93     10.40 o
  14   6   6       60.31       63.19     12.82 o
  15   6   6        0.23       -0.40     12.10 o
  16   6   6        5.43        3.25     17.37 o
  17   6   6        4.99      -13.59     19.84 o
  -9   7   6        0.37      -10.12     24.00 o
  -8   7   6        0.19        1.61     24.93 o
  -7   7   6       20.29        8.24     24.18 o
  -6   7   6        3.16       -9.83     21.67 o
  -5   7   6       85.37       83.05     23.04 o
  -4   7   6      477.47      532.71     27.86 o
  -3   7   6      184.58      240.70     18.72 o
  -2   7   6        0.14        2.94      6.88 o
  -1   7   6      402.67      455.33      9.92 o
   0   7   6      877.49     1015.65     15.71 o
   1   7   6       23.93       24.59      7.31 o
   2   7   6        0.29        0.17      6.51 o
   3   7   6     1877.51     1828.83     83.43 o
   4   7   6      183.58      164.51      9.72 o
   5   7   6      602.30      666.72     13.10 o
   6   7   6      127.17      192.35     19.61 o
   7   7   6       78.06       85.92      9.17 o
   8   7   6        0.51        8.67      9.12 o
   9   7   6      494.61      512.96     20.39 o
  10   7   6       32.82       31.45     11.14 o
  11   7   6      360.62      367.09     21.25 o
  12   7   6       10.85        0.51     11.18 o
  13   7   6       23.43       31.38     11.93 o
  14   7   6       44.29       40.42     12.41 o
  15   7   6       36.99       26.12     12.27 o
  16   7   6        5.42        2.99     12.11 o
  17   7   6        0.17        0.45     19.31 o
  -8   8   6       16.80       31.70     27.15 o
  -7   8   6       19.08       31.83     26.22 o
  -6   8   6      119.03      142.65     26.58 o
  -5   8   6       43.45       55.73     21.04 o
  -4   8   6       10.22       14.23     19.74 o
  -3   8   6       20.50       33.28     18.34 o
  -2   8   6      336.38      338.28     15.00 o
  -1   8   6       12.36       10.34     11.26 o
   0   8   6       40.01       60.33     10.37 o
   1   8   6      126.45      112.34     20.72 o
   2   8   6       23.81       23.48      7.53 o
   3   8   6      191.48      175.49     10.43 o
   4   8   6      103.97      141.72     16.13 o
   5   8   6      221.42      224.93     10.57 o
   6   8   6      519.06      489.68     14.07 o
   7   8   6      289.60      334.08     12.18 o
   8   8   6      370.40      409.99     28.40 o
   9   8   6      383.19      415.35     15.20 o
  10   8   6       86.23      101.61     12.56 o
  11   8   6      241.95      257.66     14.15 o
  12   8   6        7.97        9.33     11.57 o
  13   8   6        4.79        3.62     10.85 o
  14   8   6        1.32        1.81     11.52 o
  15   8   6       21.56       37.83     12.55 o
  16   8   6        0.75       18.62     13.05 o
  -7   9   6       25.74       19.96     22.00 o
  -6   9   6      125.32      125.03     24.08 o
  -5   9   6        0.73        8.90     24.89 o
  -4   9   6      451.34      451.08     27.40 o
  -3   9   6       32.03       34.28     18.55 o
  -2   9   6      203.64      212.52     16.19 o
  -1   9   6     1195.27     1295.30     18.27 o
   0   9   6       16.55       46.32     11.45 o
   1   9   6      416.03      519.50     26.63 o
   2   9   6      782.41      803.69     15.07 o
   3   9   6      437.51      354.85     15.34 o
   4   9   6       39.69       42.73     12.35 o
   5   9   6      778.70      870.68     17.04 o
   6   9   6       87.43       57.12      8.99 o
   7   9   6      153.83      134.61     10.16 o
   8   9   6      113.20      132.97     13.04 o
   9   9   6      363.35      478.11     13.75 o
  10   9   6       88.41       84.78     12.86 o
  11   9   6        7.03       -3.94     11.67 o
  12   9   6       12.20       18.01     11.12 o
  13   9   6       39.59       45.05     11.77 o
  14   9   6       15.95       22.71     12.21 o
  15   9   6        6.69       10.58     12.85 o
  16   9   6       16.08       29.72     20.78 o
  -6  10   6       27.01       20.41     25.55 o
  -5  10   6       89.81      110.91     26.98 o
  -4  10   6        0.61       12.68     19.95 o
  -3  10   6      246.01      235.92     24.59 o
  -2  10   6        3.27       -3.54     13.08 o
  -1  10   6       10.52       27.15     19.06 o
   0  10   6      447.91      448.92     16.83 o
   1  10   6       49.51       56.35     11.83 o
   2  10   6       69.95       62.17     11.38 o
   3  10   6       38.17       62.52      9.73 o
   4  10   6       61.17       45.68      8.41 o
   5  10   6        3.07        0.86     13.67 o
   6  10   6        8.81       -3.73      3.73 o
   7  10   6       35.74       40.08      9.69 o
   8  10   6      378.51      272.11     15.12 o
   9  10   6      173.31      130.71     11.28 o
  10  10   6      205.92      221.34     13.59 o
  11  10   6        4.27        2.57     11.11 o
  12  10   6        0.00        4.70     11.49 o
  13  10   6       77.73       80.68     12.46 o
  14  10   6        0.04       -1.05     11.43 o
  15  10   6       49.37       52.19     20.02 o
  16  10   6        1.00        5.10     18.19 o
  -5  11   6       39.03       91.50     27.61 o
  -4  11   6       53.75       77.51     23.75 o
  -3  11   6       25.97       19.23     23.51 o
  -2  11   6       38.65       27.66     15.65 o
  -1  11   6        2.60        8.96     14.99 o
   0  11   6       43.58       45.48     13.20 o
   1  11   6      134.69      180.71     14.31 o
   2  11   6       14.62       15.09     11.13 o
   3  11   6       71.33       95.00     10.79 o
   4  11   6      308.95      271.59     12.01 o
   5  11   6       29.65       42.47     15.79 o
   6  11   6       73.40       26.43     15.67 o
   7  11   6       58.54       30.08     15.70 o
   8  11   6       93.23      134.10     12.03 o
   9  11   6       56.41       93.73     15.75 o
  10  11   6       31.98       40.04     15.76 o
  11  11   6       12.58       25.64     11.96 o
  12  11   6       40.70       37.27     12.64 o
  13  11   6      145.01      130.12     13.60 o
  14  11   6       38.34       37.50     18.23 o
  15  11   6        8.74       22.46     21.91 o
  16  11   6       14.83       15.28     21.88 o
  -4  12   6       23.17       21.77     27.31 o
  -3  12   6       30.00       35.98     21.96 o
  -2  12   6       34.93       29.96     15.23 o
  -1  12   6       20.96       13.38     14.70 o
   0  12   6        6.61       13.65     13.64 o
   1  12   6      217.30      242.92     15.41 o
   2  12   6       51.77       57.07     13.05 o
   3  12   6       53.88       56.08     11.61 o
   4  12   6       71.10      103.24     11.33 o
   5  12   6       31.80       19.29      9.98 o
   6  12   6       12.05       20.07     17.44 o
   7  12   6      101.65      125.08     17.25 o
   8  12   6       51.46       29.64     13.93 o
   9  12   6       53.36       30.95     13.62 o
  10  12   6       86.65       58.52     12.12 o
  11  12   6       45.26       66.11     11.18 o
  12  12   6       33.59       41.66     12.93 o
  13  12   6        5.39        9.82     21.02 o
  14  12   6       51.89       31.47     20.69 o
  15  12   6        1.28        4.83     22.00 o
  -3  13   6        3.63        7.19     24.98 o
  -2  13   6       24.60       37.69     17.42 o
  -1  13   6        9.96        8.51     15.62 o
   0  13   6        8.31       13.59     14.63 o
   1  13   6      139.12      139.76     14.08 o
   2  13   6       42.03       42.90     12.75 o
   3  13   6        1.29       -0.25     11.63 o
   4  13   6       18.15        0.56     11.29 o
   5  13   6        0.76       -1.35     10.38 o
   6  13   6        0.60       -2.59     18.05 o
   7  13   6       90.34       88.77     19.14 o
   8  13   6       66.47       62.08     15.42 o
   9  13   6        3.05       -8.69     14.97 o
  10  13   6       83.67       93.58     14.99 o
  11  13   6       19.87       33.76     12.79 o
  12  13   6       43.73       28.65     20.30 o
  13  13   6       13.00       14.65     19.24 o
  14  13   6        2.65      -11.97     22.68 o
  15  13   6       51.94       48.88     24.01 o
  -2  14   6       41.18       48.58     18.90 o
  -1  14   6       12.73       12.28     16.47 o
   0  14   6       42.14       46.02     16.03 o
   1  14   6       20.64       41.57     14.69 o
   2  14   6        0.38       -0.80     12.54 o
   3  14   6        2.86        6.18     12.37 o
   4  14   6        0.35       -6.50     11.54 o
   5  14   6        0.06       -3.38     11.21 o
   6  14   6      143.10      116.49     13.26 o
   7  14   6      177.00      122.29     19.97 o
   8  14   6       23.66       22.82     19.04 o
   9  14   6       22.71       16.29     17.84 o
  10  14   6       10.90        3.31     20.58 o
  11  14   6       15.86       27.64     19.84 o
  12  14   6        0.26        4.56     20.13 o
  13  14   6        0.94        3.33     22.10 o
  14  14   6        6.52       11.93     21.71 o
  15  14   6        0.06       16.86     24.96 o
  -1  15   6       18.18       39.96     26.31 o
   0  15   6        7.19        9.40     18.60 o
   1  15   6        4.82        4.12     15.40 o
   2  15   6       27.53       22.36     13.60 o
   3  15   6        0.11        4.06     12.86 o
   4  15   6        3.60       10.99     12.27 o
   5  15   6        5.47       -8.76     11.47 o
   6  15   6        8.34       20.60     11.47 o
   7  15   6       11.16       25.29     11.02 o
   8  15   6        0.89        8.58     18.60 o
   9  15   6       12.70       14.85     18.96 o
  10  15   6        4.01       16.52     20.03 o
  11  15   6        0.99      -16.70     20.79 o
  12  15   6       81.70       74.64     22.82 o
  13  15   6       96.15      109.89     26.58 o
  14  15   6       51.34      101.42     26.53 o
  15  15   6        1.23       10.18     23.49 o
   0  16   6       77.61       74.61     26.37 o
   1  16   6        0.00       -1.66     18.20 o
   2  16   6        0.73        0.54     15.03 o
   3  16   6        0.19      -18.08     19.02 o
   4  16   6        1.73        0.97     12.86 o
   5  16   6        7.05        5.39     14.29 o
   6  16   6       19.98       26.10     12.52 o
   7  16   6        1.58        9.48     18.76 o
   8  16   6        7.68       15.51     19.90 o
   9  16   6        2.17        9.77     20.33 o
  10  16   6        1.83       -4.96     21.20 o
  11  16   6        0.52       10.55     20.30 o
  12  16   6        2.69      -11.74     22.05 o
  13  16   6        6.69       15.22     23.57 o
  14  16   6        0.18        6.97     23.66 o
   3  17   6        0.36       -8.73     26.90 o
  12  17   6        0.78       12.39     22.44 o
  13  17   6        1.27        1.66     23.94 o
  -8 -16   7        0.12      -17.96     30.05 o
  -7 -16   7        4.23      -13.67     26.91 o
  -6 -16   7       27.16       33.65     28.30 o
  -5 -16   7       37.55       58.28     26.46 o
  -4 -16   7        0.66       14.98     24.63 o
 -10 -15   7        7.65       18.01     30.82 o
  -9 -15   7        1.09        3.49     30.75 o
  -8 -15   7        2.87       13.67     27.23 o
  -7 -15   7        6.72       23.62     28.50 o
  -6 -15   7        0.25        7.19     26.41 o
  -5 -15   7        3.09       20.55     24.52 o
  -4 -15   7       41.57       86.83     25.67 o
  -3 -15   7       44.43       62.06     16.12 o
  -2 -15   7       63.18       84.00     23.04 o
 -11 -14   7       17.48       14.49     31.58 o
 -10 -14   7        7.72        9.33     29.81 o
  -9 -14   7        1.01       -0.18     27.50 o
  -8 -14   7       29.78       27.33     28.17 o
  -7 -14   7        0.69        5.33     24.28 o
  -6 -14   7       20.46       41.24     25.70 o
  -5 -14   7       14.01       29.73     24.59 o
  -4 -14   7      147.95      204.98     25.24 o
  -3 -14   7       11.64       30.39     21.75 o
  -2 -14   7        0.95        7.43     14.58 o
  -1 -14   7        0.66       13.26     23.35 o
   0 -14   7        3.58       21.69     20.59 o
 -14 -13   7        1.92        4.28     21.31 o
 -13 -13   7        9.05       15.84     19.51 o
 -12 -13   7        0.29        6.29     15.81 o
 -11 -13   7       12.12       15.66     15.84 o
 -10 -13   7        0.48        7.00     14.85 o
  -9 -13   7       20.21       16.60     13.19 o
  -8 -13   7       25.37       24.32     24.49 o
  -7 -13   7       84.69      118.59     27.33 o
  -6 -13   7       49.31       18.10     24.24 o
  -5 -13   7       19.38       28.98     24.09 o
  -4 -13   7       35.50       26.92     22.71 o
  -3 -13   7       53.46       50.17     21.73 o
  -2 -13   7       15.60       10.54     19.60 o
  -1 -13   7        0.72        0.76     12.91 o
   0 -13   7        1.71       18.20     23.73 o
   1 -13   7        0.00       23.51     21.94 o
   2 -13   7       74.62       84.95     27.91 o
 -14 -12   7       18.67        8.04     31.15 o
 -13 -12   7       29.45       29.77     27.12 o
 -12 -12   7        4.29        4.03     15.12 o
 -11 -12   7       10.38       10.35     15.60 o
 -10 -12   7        0.60       -2.37     14.03 o
  -9 -12   7        0.01        0.27     13.57 o
  -8 -12   7        0.67       15.04     12.77 o
  -7 -12   7      171.47      185.70     14.28 o
  -6 -12   7       29.60       23.59     11.62 o
  -5 -12   7        2.02      -12.28     23.01 o
  -4 -12   7       36.36       17.29     21.59 o
  -3 -12   7       47.12       31.62     21.79 o
  -2 -12   7       16.66       28.87     19.71 o
  -1 -12   7        8.08       -1.06     13.71 o
   0 -12   7        6.23        7.85     12.31 o
   1 -12   7        7.94       15.14     20.06 o
   2 -12   7      163.92      198.43     27.68 o
   3 -12   7        1.85        8.56     21.66 o
 -15 -11   7        0.19        7.56     32.27 o
 -14 -11   7        1.79       -0.09     13.81 o
 -13 -11   7       40.39       44.56     13.93 o
 -12 -11   7      146.29      163.55     14.58 o
 -11 -11   7      315.13      288.07     12.61 o
 -10 -11   7       89.44       78.94     10.09 o
  -9 -11   7       65.03       44.67      9.22 o
  -8 -11   7      195.00      177.70     15.67 o
  -7 -11   7     1625.76     1590.45     53.69 o
  -6 -11   7      194.71      171.45     13.88 o
  -5 -11   7       48.79       29.39     11.51 o
  -4 -11   7      109.52       94.72     21.20 o
  -3 -11   7        2.11        6.15      8.66 o
  -2 -11   7        1.50        7.95      8.87 o
  -1 -11   7        7.08       12.70      8.79 o
   0 -11   7       60.23       35.10      8.57 o
   1 -11   7        6.97        1.25      8.40 o
   2 -11   7        0.01       17.95     23.40 o
   3 -11   7        0.39        3.32     24.82 o
   4 -11   7        4.64       -1.05     21.28 o
   5 -11   7       35.14       28.43     26.25 o
 -16 -10   7       31.79       63.94     32.18 o
 -15 -10   7       93.51      144.45     32.25 o
 -14 -10   7        3.96       -5.13     28.59 o
 -13 -10   7       28.64       31.22     13.28 o
 -12 -10   7      102.42       75.19     12.81 o
 -11 -10   7      142.82      140.80     13.10 o
 -10 -10   7       13.21       11.86     10.74 o
  -9 -10   7       11.24        5.87      8.80 o
  -8 -10   7      394.49      350.73     23.99 o
  -7 -10   7      124.18      133.13     13.58 o
  -6 -10   7        8.34       26.49      7.32 o
  -5 -10   7      340.22      351.16      7.58 o
  -4 -10   7       47.88       50.19      3.72 o
  -3 -10   7       63.02       53.86     18.98 o
  -2 -10   7      499.15      430.69     11.79 o
  -1 -10   7     1760.27     1654.34     43.71 o
   0 -10   7       13.35        6.71      8.23 o
   1 -10   7       61.78       59.21      9.14 o
   2 -10   7        5.22        0.35     10.91 o
   3 -10   7      315.92      312.33     31.21 o
   4 -10   7       15.90       37.54     13.96 o
   5 -10   7        7.58       14.13     12.87 o
   6 -10   7        0.01        4.21     13.86 o
 -15  -9   7        0.68       -8.07     28.69 o
 -14  -9   7        5.04       16.66     26.81 o
 -13  -9   7       12.42       36.80     26.85 o
 -12  -9   7       28.15       15.83     26.15 o
 -11  -9   7        6.23       -7.63     25.83 o
 -10  -9   7       67.51       51.67     24.45 o
  -9  -9   7       67.24       71.69     11.42 o
  -8  -9   7      354.24      264.53     10.58 o
  -7  -9   7      589.20      606.57     15.01 o
  -6  -9   7       88.21      104.20     11.08 o
  -5  -9   7       72.04       57.25      4.65 o
  -4  -9   7      299.05      298.97      8.40 o
  -3  -9   7      270.19      255.03     20.60 o
  -2  -9   7       21.84       18.66      6.98 o
  -1  -9   7      110.96      120.54      8.29 o
   0  -9   7      106.73      123.34     18.74 o
   1  -9   7       21.92       25.64      7.52 o
   2  -9   7      380.78      334.38     11.39 o
   3  -9   7        4.47        5.44     10.87 o
   4  -9   7       64.96       75.32     12.78 o
   5  -9   7       52.24       60.32     12.81 o
   6  -9   7       15.20       10.58     13.48 o
   7  -9   7       39.30       44.70     14.37 o
   8  -9   7        1.49       -4.43     20.56 o
   9  -9   7        5.59       16.69     22.16 o
 -16  -8   7        1.03       14.90     22.69 o
 -15  -8   7        2.96       -0.04     16.14 o
 -14  -8   7       15.64       19.85     14.85 o
 -13  -8   7        5.99       23.44     20.18 o
 -12  -8   7        8.00       10.76     12.56 o
 -11  -8   7       79.67       75.56     23.93 o
 -10  -8   7        2.54       22.61     23.02 o
  -9  -8   7        4.46       -7.48     21.63 o
  -8  -8   7      150.95      130.04     24.10 o
  -7  -8   7      590.35      587.10     13.46 o
  -6  -8   7        4.93        5.34      4.55 o
  -5  -8   7      752.02      785.15     11.60 o
  -4  -8   7       86.52       72.85      2.31 o
  -3  -8   7        0.00       -3.52     11.25 o
  -2  -8   7      152.30      154.39      7.01 o
  -1  -8   7       20.85       24.62      9.02 o
   0  -8   7      687.90      618.45     11.23 o
   1  -8   7        0.04        2.40      6.39 o
   2  -8   7      380.31      383.30     11.09 o
   3  -8   7      172.39      171.48      8.81 o
   4  -8   7      247.16      216.16     13.63 o
   5  -8   7      312.47      315.44     15.40 o
   6  -8   7        2.51        5.59     12.14 o
   7  -8   7       30.01       35.22     14.46 o
   8  -8   7       18.25       29.25     15.56 o
   9  -8   7       40.45       48.78     21.57 o
  10  -8   7       57.02       61.65     23.29 o
 -15  -7   7       25.80       37.90     22.70 o
 -14  -7   7       14.70       39.36     19.96 o
 -13  -7   7        1.47        7.74     14.11 o
 -12  -7   7       59.93       42.12     13.94 o
 -11  -7   7      355.64      348.63     16.75 o
 -10  -7   7        0.04        5.10     11.76 o
  -9  -7   7     1544.81     1634.63     43.64 o
  -8  -7   7        2.95      -19.08     21.23 o
  -7  -7   7       43.60       23.93     18.55 o
  -6  -7   7      546.15      471.99     14.54 o
  -5  -7   7      404.69      435.17      7.89 o
  -4  -7   7      673.74      557.50      8.43 o
  -3  -7   7      884.04      790.08      7.97 o
  -2  -7   7      644.32      629.06     19.53 o
  -1  -7   7      233.68      272.10      9.58 o
   0  -7   7       28.55       27.40      2.48 o
   1  -7   7        7.00        7.90      3.66 o
   2  -7   7      113.81      119.32      5.00 o
   3  -7   7     1042.83     1042.78     26.80 o
   4  -7   7      132.69      112.02      8.10 o
   5  -7   7        4.54        1.55     12.33 o
   6  -7   7       49.81       59.45     13.25 o
   7  -7   7      109.42       78.15     14.08 o
   8  -7   7       99.21       71.16     15.17 o
   9  -7   7       12.82        5.26     20.15 o
  10  -7   7       93.37      133.05     22.64 o
 -15  -6   7        1.14       -2.52     20.94 o
 -14  -6   7       33.37       41.66     15.55 o
 -13  -6   7       12.15       12.29     15.32 o
 -12  -6   7        0.14        0.95     13.40 o
 -11  -6   7      286.46      300.06     15.84 o
 -10  -6   7       22.95       31.88     12.14 o
  -9  -6   7       10.43       11.92     10.31 o
  -8  -6   7        0.93       -2.34      4.97 o
  -7  -6   7      293.99      329.01     10.83 o
  -6  -6   7      374.08      406.61      9.81 o
  -5  -6   7      129.63       97.16      5.32 o
  -4  -6   7        2.74        2.82      2.70 o
  -3  -6   7      376.85      449.68     11.15 o
  -2  -6   7      327.31      423.06     11.80 o
  -1  -6   7      540.59      505.93     15.02 o
   0  -6   7      264.18      247.38      7.14 o
   1  -6   7       16.68       15.24      3.09 o
   2  -6   7        2.72        7.06      3.92 o
   3  -6   7      306.80      318.86      7.30 o
   4  -6   7       65.56       67.83      8.62 o
   5  -6   7     1258.44     1134.01     19.47 o
   6  -6   7      115.51      109.84     13.28 o
   7  -6   7        2.76        3.70     12.91 o
   8  -6   7        7.44        7.60     14.02 o
   9  -6   7        0.52        4.78     18.73 o
  10  -6   7        6.07        4.32     21.68 o
  11  -6   7       10.94       19.56     22.37 o
 -15  -5   7       16.00        4.41     25.72 o
 -14  -5   7        2.74        7.70     21.57 o
 -13  -5   7        4.88        9.21     14.50 o
 -12  -5   7      111.77      156.46     18.87 o
 -11  -5   7       95.20      112.83     14.48 o
 -10  -5   7        0.50       -9.78     11.99 o
  -9  -5   7       10.07       21.24     10.62 o
  -8  -5   7        0.05       -3.95      9.38 o
  -7  -5   7       44.74       40.57      8.03 o
  -6  -5   7        0.06        4.26      7.85 o
  -5  -5   7     2261.29     2230.17     12.98 o
  -4  -5   7     2403.21     2468.28     15.52 o
  -3  -5   7     4115.72     4365.83     37.59 o
  -2  -5   7     2662.25     2644.32     21.36 o
  -1  -5   7      257.04      246.92      5.25 o
   0  -5   7     1434.96     1369.02     22.39 o
   1  -5   7       82.57      102.90      3.54 o
   2  -5   7      628.82      566.41     11.07 o
   3  -5   7       59.75       70.30      5.54 o
   4  -5   7       54.51       44.03      5.56 o
   5  -5   7      289.81      267.78     10.79 o
   6  -5   7       58.98       52.02     11.92 o
   7  -5   7       55.06       34.88     12.93 o
   8  -5   7       25.00       16.11     13.00 o
   9  -5   7       19.72       49.40     19.21 o
  10  -5   7       15.81        8.18     20.08 o
  11  -5   7        1.72       -8.38     22.68 o
  12  -5   7        0.93      -24.73     24.73 o
 -15  -4   7        0.92        7.52     26.14 o
 -14  -4   7       15.59        6.41     20.94 o
 -13  -4   7       15.70       21.60     21.58 o
 -12  -4   7       73.34       88.16     14.22 o
 -11  -4   7       95.16       88.34     13.83 o
 -10  -4   7      279.61      276.69     14.70 o
  -9  -4   7        0.06        2.86     10.79 o
  -8  -4   7      286.24      317.48     12.41 o
  -7  -4   7      130.15      155.41      9.69 o
  -6  -4   7      105.46      119.07     10.47 o
  -5  -4   7      275.93      263.47      7.86 o
  -4  -4   7       62.25       47.64      3.53 o
  -3  -4   7      802.84      844.68     10.07 o
  -2  -4   7     4261.18     4242.31     45.07 o
  -1  -4   7     4009.71     4014.19     99.93 o
   0  -4   7     1193.42     1123.80     26.77 o
   1  -4   7      548.09      549.42     13.27 o
   2  -4   7        1.65        7.91      3.52 o
   3  -4   7      658.72      718.63     15.14 o
   4  -4   7        0.11       -0.36      4.82 o
   5  -4   7       13.12        7.49      5.02 o
   6  -4   7      283.34      262.29     13.81 o
   7  -4   7       51.85       41.10     12.45 o
   8  -4   7      130.84      105.17     17.99 o
   9  -4   7       11.25       15.31     17.53 o
  10  -4   7       10.57       10.59     19.38 o
  11  -4   7        9.10       12.83     22.11 o
  12  -4   7        2.52        9.07     24.13 o
 -14  -3   7        6.83        2.34     21.81 o
 -13  -3   7       30.91       29.29     19.59 o
 -12  -3   7        5.14       18.82     20.49 o
 -11  -3   7      555.85      583.60     20.35 o
 -10  -3   7       33.28       59.40     13.30 o
  -9  -3   7       30.57       33.93     11.54 o
  -8  -3   7        0.02       10.04     10.03 o
  -7  -3   7       87.78       65.24      9.11 o
  -6  -3   7     1049.14      864.75     13.62 o
  -5  -3   7     1941.82     1865.07     15.87 o
  -4  -3   7      977.63     1327.60      9.79 o
  -3  -3   7      177.31      156.41      2.66 o
  -2  -3   7      574.23      522.47      8.57 o
  -1  -3   7      711.59      604.47      6.71 o
   0  -3   7      204.69      162.79      9.38 o
   1  -3   7     6697.77     7371.33     17.47 o
   2  -3   7      181.86      232.03      4.70 o
   3  -3   7      590.80      593.29     14.42 o
   4  -3   7      315.47      359.58      9.92 o
   5  -3   7     2605.15     2695.91     22.90 o
   6  -3   7       36.17       49.64      9.57 o
   7  -3   7       26.23       22.97      5.54 o
   8  -3   7       37.32       31.54     15.96 o
   9  -3   7      200.62      196.20     20.42 o
  10  -3   7       12.63        2.78     17.62 o
  11  -3   7       30.95       31.82     19.45 o
  12  -3   7        0.02        7.64     23.65 o
  13  -3   7      129.21      137.73     27.23 o
 -14  -2   7      110.01      124.74     27.30 o
 -13  -2   7        0.27      -12.18     21.37 o
 -12  -2   7      158.86      200.59     23.03 o
 -11  -2   7      264.59      283.21     28.30 o
 -10  -2   7      218.79      199.77     14.15 o
  -9  -2   7        0.73      -11.19     11.19 o
  -8  -2   7     3408.93     3522.46    134.17 o
  -7  -2   7        5.56       16.71      8.26 o
  -6  -2   7      179.97      227.32      8.98 o
  -5  -2   7       93.84      177.17      7.86 o
  -4  -2   7      321.79      477.22      7.18 o
  -3  -2   7      636.94      772.84      5.70 o
  -2  -2   7      866.83      782.15     10.22 o
  -1  -2   7     1453.35     1725.48     18.65 o
   0  -2   7      892.07      858.93      5.15 o
   1  -2   7      386.99      295.25      7.27 o
   2  -2   7      780.49      988.62     11.91 o
   3  -2   7     3965.46     3887.95     37.23 o
   4  -2   7       31.28       48.76      6.53 o
   5  -2   7      706.21      847.90     18.94 o
   6  -2   7      289.72      283.38     11.13 o
   7  -2   7        2.68        0.78      9.78 o
   8  -2   7        0.51        0.14     14.79 o
   9  -2   7       45.60       52.44     16.71 o
  10  -2   7      229.29      237.50     21.19 o
  11  -2   7        1.35      -16.54     20.49 o
  12  -2   7       41.04       26.11     19.59 o
  13  -2   7       61.37       78.34     25.69 o
 -13  -1   7        4.12        9.91     23.34 o
 -12  -1   7        0.67        4.52     22.47 o
 -11  -1   7        8.36       10.05     18.37 o
 -10  -1   7      156.92      172.48     15.10 o
  -9  -1   7       41.27       54.45     11.06 o
  -8  -1   7       40.86       37.66     10.36 o
  -7  -1   7        4.13        7.61      8.47 o
  -6  -1   7     1333.83     1396.10     16.26 o
  -5  -1   7        2.82       13.96      6.26 o
  -4  -1   7     1372.69     1238.24     10.57 o
  -3  -1   7     3652.54     3863.10     15.87 o
  -2  -1   7      122.21      155.50      5.89 o
  -1  -1   7      782.18      653.76      4.80 o
   0  -1   7     1727.55     1594.95     44.31 o
   1  -1   7      182.14      201.45      8.44 o
   2  -1   7       18.33        9.18      2.27 o
   3  -1   7        2.58       17.27      2.74 o
   4  -1   7      613.39      700.95     10.77 o
   5  -1   7      535.21      468.89     13.45 o
   6  -1   7       49.52       78.89      8.64 o
   7  -1   7     1444.37     1440.63     26.39 o
   8  -1   7      658.91      739.71     23.72 o
   9  -1   7        0.04        4.50     16.22 o
  10  -1   7      304.88      302.68     22.92 o
  11  -1   7       42.92       55.57     21.48 o
  12  -1   7        1.89       -0.15     20.45 o
  13  -1   7        2.13        8.69     21.57 o
 -13   0   7       12.20       19.55     25.60 o
 -12   0   7       41.32       19.38     20.72 o
 -11   0   7        0.54       19.13     22.74 o
 -10   0   7       15.59       26.84     18.88 o
  -9   0   7       24.14       41.10     10.78 o
  -8   0   7      922.81      958.65     68.19 o
  -7   0   7      613.89      546.59     12.44 o
  -6   0   7      464.75      439.88     22.72 o
  -5   0   7     1182.79     1249.62     41.28 o
  -4   0   7      534.86      742.42     25.37 o
  -3   0   7       58.77       61.75      3.98 o
  -2   0   7     2452.24     2471.64     47.90 o
  -1   0   7    17414.62    17362.81     88.84 o
   0   0   7      717.07      630.76     20.43 o
   1   0   7       45.37       46.46      2.78 o
   2   0   7     1382.35     1238.96      9.24 o
   3   0   7     1871.96     2057.96     20.97 o
   4   0   7     1205.46     1118.12     17.11 o
   5   0   7     1353.14     1296.24     10.95 o
   6   0   7     1401.58     1587.58     24.44 o
   7   0   7      399.25      349.64     16.33 o
   8   0   7      114.39       95.03     15.08 o
   9   0   7      212.10      248.40     19.22 o
  10   0   7       72.12       67.90     20.01 o
  11   0   7      302.24      267.18     22.11 o
  12   0   7       35.12       31.49     19.04 o
  13   0   7        5.81       15.81     19.92 o
  14   0   7        3.95       22.44     24.65 o
 -12   1   7       52.59       78.68     25.19 o
 -11   1   7       10.39       -3.74     21.81 o
 -10   1   7       22.53       33.41     21.66 o
  -9   1   7       32.40       32.40     20.55 o
  -8   1   7      339.77      354.25     23.42 o
  -7   1   7     2338.39     2547.91    149.44 o
  -6   1   7      258.85      326.54      9.93 o
  -5   1   7     2034.07     2118.72     40.95 o
  -4   1   7      212.91      225.84      7.36 o
  -3   1   7      158.58      102.19      5.97 o
  -2   1   7      977.79     1127.79     17.06 o
  -1   1   7      426.50      546.32      9.82 o
   0   1   7     4302.01     4645.85     69.76 o
   1   1   7      333.73      354.88     12.64 o
   2   1   7    11538.16    12234.91     30.51 o
   3   1   7      414.88      601.55      6.21 o
   4   1   7      488.62      599.55     11.31 o
   5   1   7       19.95       10.35      4.09 o
   6   1   7       14.70       24.70     11.25 o
   7   1   7      555.18      533.31     17.90 o
   8   1   7       90.53       71.39     15.02 o
   9   1   7      223.06      157.88     17.11 o
  10   1   7      962.14     1007.20     29.55 o
  11   1   7       36.45       48.69     17.82 o
  12   1   7        2.01        6.18     21.44 o
  13   1   7       13.40       18.25     21.79 o
  14   1   7        0.50       -9.86     22.84 o
 -12   2   7        2.86        9.23     24.68 o
 -11   2   7       74.12      114.66     24.03 o
 -10   2   7      196.55      221.40     24.95 o
  -9   2   7       92.66      144.79     22.39 o
  -8   2   7      247.50      245.76     22.51 o
  -7   2   7      301.51      313.11     49.36 o
  -6   2   7      141.15      121.84     12.50 o
  -5   2   7     2002.46     2013.43     86.23 o
  -4   2   7      544.82      536.19     21.37 o
  -3   2   7     2416.99     2528.37     30.29 o
  -2   2   7       35.35       28.16      9.23 o
  -1   2   7      590.48      691.88     13.65 o
   0   2   7      337.01      358.18     13.26 o
   1   2   7     1298.13     1335.25     22.99 o
   2   2   7    10224.04    11305.81    114.51 o
   3   2   7     2732.43     2347.19     15.08 o
   4   2   7       85.80      123.20      3.60 o
   5   2   7        7.95       -0.22      3.78 o
   6   2   7      989.54     1163.67     15.21 o
   7   2   7      562.64      602.60     18.12 o
   8   2   7      128.04       97.95     14.96 o
   9   2   7       88.18       64.14     16.02 o
  10   2   7      486.63      469.11     24.27 o
  11   2   7        8.79       12.86     18.77 o
  12   2   7       31.70       57.95     22.13 o
  13   2   7        2.63       -1.49     22.39 o
  14   2   7       50.33       76.36     26.12 o
  15   2   7        1.82       -7.01     26.13 o
 -11   3   7        8.86       -1.60     25.21 o
 -10   3   7      189.74      190.07     24.87 o
  -9   3   7       34.60        7.07     20.08 o
  -8   3   7       41.42       31.47     19.43 o
  -7   3   7       59.56       52.23     11.87 o
  -6   3   7       59.78       52.33     12.13 o
  -5   3   7      538.75      530.94     11.64 o
  -4   3   7       43.63       39.93      6.71 o
  -3   3   7     2002.54     2097.76     31.02 o
  -2   3   7      366.31      362.49     20.44 o
  -1   3   7      641.93      529.24     10.30 o
   0   3   7     2702.18     2795.50     15.67 o
   1   3   7     1589.54     1850.19     26.62 o
   2   3   7     1170.52     1342.03     16.16 o
   3   3   7      158.42      134.13      7.88 o
   4   3   7      242.67      291.75     15.42 o
   5   3   7        0.49        2.67      3.61 o
   6   3   7     2708.52     2742.04     21.28 o
   7   3   7      363.70      369.58      7.98 o
   8   3   7        4.03       -7.27      7.27 o
   9   3   7      118.22      111.83     10.17 o
  10   3   7       17.59        2.53     17.62 o
  11   3   7       17.93        8.81     18.41 o
  12   3   7      262.95      302.37     26.58 o
  13   3   7        1.55       13.33     23.26 o
  14   3   7      328.47      310.99     26.05 o
  15   3   7       13.54       13.61     26.55 o
 -11   4   7        2.81      -12.92     26.15 o
 -10   4   7       63.77       68.43     24.87 o
  -9   4   7        1.06        7.42     21.72 o
  -8   4   7       94.92       54.97     19.65 o
  -7   4   7      204.77      162.86     20.85 o
  -6   4   7        1.26       -6.26     22.13 o
  -5   4   7      176.94      193.60      6.41 o
  -4   4   7      467.61      468.39     20.48 o
  -3   4   7     1439.34     1605.68     30.12 o
  -2   4   7      443.33      396.84     13.17 o
  -1   4   7     1426.56     1626.18     15.18 o
   0   4   7        2.61       39.54      4.73 o
   1   4   7     3227.68     3099.03     21.66 o
   2   4   7      255.77      284.18     10.55 o
   3   4   7     1475.20     1499.19     15.24 o
   4   4   7      311.58      294.89      9.59 o
   5   4   7     1264.12     1253.92     32.46 o
   6   4   7      141.57      123.21      8.77 o
   7   4   7      193.49      208.31      9.14 o
   8   4   7       68.69       61.95      8.45 o
   9   4   7       15.83        4.16      8.57 o
  10   4   7       27.28       20.77      7.77 o
  11   4   7       24.01        2.63     11.47 o
  12   4   7        0.52        4.69     11.42 o
  13   4   7       22.43       51.54     13.83 o
  14   4   7        5.85        4.23     14.02 o
  15   4   7        0.18       -6.62     12.73 o
  16   4   7       22.15       20.06     19.89 o
 -10   5   7        2.35       -0.78     25.92 o
  -9   5   7       11.77        8.96     19.96 o
  -8   5   7        5.99       -5.79     21.63 o
  -7   5   7       27.79       15.38     20.20 o
  -6   5   7      728.54      548.04     27.07 o
  -5   5   7       81.16       92.38      4.57 o
  -4   5   7        0.60        1.77      6.71 o
  -3   5   7        4.06       -0.25      7.09 o
  -2   5   7      850.05      937.73     22.22 o
  -1   5   7        7.97       13.38     11.85 o
   0   5   7      516.43      501.30      6.81 o
   1   5   7      576.48      502.35     13.16 o
   2   5   7       99.26      119.84      4.92 o
   3   5   7      401.37      515.56     10.06 o
   4   5   7      251.75      293.53      9.98 o
   5   5   7      701.81      822.61     13.55 o
   6   5   7      214.03      169.32      9.61 o
   7   5   7      403.85      369.03     11.52 o
   8   5   7      246.75      260.17     10.91 o
   9   5   7       75.86       54.86      9.82 o
  10   5   7      118.84       84.70     10.80 o
  11   5   7       15.36       -6.86     11.13 o
  12   5   7      222.35      223.98     12.01 o
  13   5   7       17.80       15.17     10.17 o
  14   5   7        6.91       20.56     11.11 o
  15   5   7        1.61        8.87     11.48 o
  16   5   7        0.10        3.03     17.78 o
  -9   6   7       39.95       40.00     26.55 o
  -8   6   7      167.62      130.62     25.22 o
  -7   6   7       13.81       -4.19     22.40 o
  -6   6   7        7.54        8.07     22.00 o
  -5   6   7       16.84       28.36     20.67 o
  -4   6   7        0.08        3.20      6.32 o
  -3   6   7       96.85      133.04      8.94 o
  -2   6   7        8.88       31.59      7.43 o
  -1   6   7      577.06      764.61     59.73 o
   0   6   7      304.31      361.04     10.19 o
   1   6   7      447.56      505.61     17.97 o
   2   6   7     1190.17     1185.15     29.36 o
   3   6   7      359.28      347.59      7.59 o
   4   6   7      412.02      453.04     14.79 o
   5   6   7       39.36       32.29      7.98 o
   6   6   7        6.11       21.92     17.27 o
   7   6   7        0.85        1.64      8.47 o
   8   6   7       46.85       76.65      9.36 o
   9   6   7       53.15       36.32     10.35 o
  10   6   7      726.23      683.01     23.86 o
  11   6   7      604.54      544.17     37.85 o
  12   6   7       20.31       13.37     11.82 o
  13   6   7      146.45      116.29     17.77 o
  14   6   7       31.85       44.09     12.61 o
  15   6   7       52.48       31.16     11.94 o
  16   6   7        5.26        2.51     18.86 o
  17   6   7        5.25        4.07     19.67 o
  -9   7   7       71.91       74.51     28.75 o
  -8   7   7       44.47       27.41     25.67 o
  -7   7   7       43.96       13.62     24.09 o
  -6   7   7      338.26      307.38     28.14 o
  -5   7   7      251.59      214.34     23.97 o
  -4   7   7      192.23      203.78     22.72 o
  -3   7   7      204.79      173.21     21.94 o
  -2   7   7      133.87      154.69      9.92 o
  -1   7   7      317.05      263.60     12.17 o
   0   7   7      667.55      699.39     15.63 o
   1   7   7      786.74      879.19     15.35 o
   2   7   7       53.76       37.43      7.33 o
   3   7   7     2003.15     2313.41     22.54 o
   4   7   7     2672.37     2670.77     25.37 o
   5   7   7       54.18       31.71      8.64 o
   6   7   7      238.16      359.57     12.16 o
   7   7   7        0.65       -3.01      8.50 o
   8   7   7        1.04        1.51      9.46 o
   9   7   7      239.26      263.83     15.98 o
  10   7   7      146.85      152.08     12.00 o
  11   7   7     1127.29     1160.48     24.24 o
  12   7   7       20.99       -2.80     12.46 o
  13   7   7       22.08       23.72     11.77 o
  14   7   7        2.02        6.12     12.45 o
  15   7   7       14.25       24.62     13.17 o
  16   7   7       33.56       52.74     19.15 o
  17   7   7       15.25        4.37     20.45 o
  -8   8   7       17.49       35.55     24.97 o
  -7   8   7        6.47       -0.73     21.95 o
  -6   8   7       22.98       12.02     23.98 o
  -5   8   7       17.09       41.00     23.60 o
  -4   8   7      115.89       71.40     23.43 o
  -3   8   7      134.13      169.69     22.18 o
  -2   8   7       60.46       79.71     21.87 o
  -1   8   7      140.79      125.88     12.10 o
   0   8   7      120.50      151.19     11.42 o
   1   8   7       33.12       21.08      8.84 o
   2   8   7        7.75        9.67      7.60 o
   3   8   7        2.75       -2.05      6.50 o
   4   8   7      309.88      441.69      9.21 o
   5   8   7      631.66      655.27     38.71 o
   6   8   7       18.30       30.13      9.18 o
   7   8   7       89.25      151.22     14.14 o
   8   8   7      878.22      850.24     17.18 o
   9   8   7      652.96      575.64     17.17 o
  10   8   7      224.16      247.53     15.36 o
  11   8   7       52.92       35.89     15.77 o
  12   8   7        7.08        1.43     11.90 o
  13   8   7       28.88       20.91     12.23 o
  14   8   7       17.12       17.29     12.71 o
  15   8   7       18.57       21.70     13.35 o
  16   8   7        6.10       10.39     13.14 o
  17   8   7        1.04       10.98     19.93 o
  -7   9   7       16.80       28.83     27.55 o
  -6   9   7       32.14       39.19     25.28 o
  -5   9   7      428.17      436.09     29.58 o
  -4   9   7      101.92      132.44     25.13 o
  -3   9   7      131.83      128.20     23.29 o
  -2   9   7      149.88      147.96     22.25 o
  -1   9   7      354.81      465.46     16.86 o
   0   9   7       57.83       49.27      9.19 o
   1   9   7        5.14        2.30      9.66 o
   2   9   7      412.31      479.23     12.98 o
   3   9   7      178.83      168.17      9.45 o
   4   9   7        3.75        9.18      7.15 o
   5   9   7      172.16      198.32     11.86 o
   6   9   7      162.96      156.84     12.05 o
   7   9   7      816.46      693.44     20.42 o
   8   9   7      198.20      224.12     14.37 o
   9   9   7      118.11      189.58     26.56 o
  10   9   7       13.57       13.93     13.36 o
  11   9   7       86.78       63.08     12.21 o
  12   9   7      183.53      119.89     13.37 o
  13   9   7       92.63       90.56     13.43 o
  14   9   7        0.07        6.99     11.29 o
  15   9   7        2.04        2.91     12.41 o
  16   9   7        1.06       -5.57     13.02 o
  -6  10   7        9.90        5.96     22.18 o
  -5  10   7       27.61       63.55     25.92 o
  -4  10   7       20.18       15.78     24.31 o
  -3  10   7       73.02      140.08     25.94 o
  -2  10   7       95.75       68.10     23.87 o
  -1  10   7      324.56      364.85     16.73 o
   0  10   7       82.30       42.04     13.46 o
   1  10   7      218.10      231.58     13.38 o
   2  10   7      338.56      301.53     12.89 o
   3  10   7      574.71      586.84     27.19 o
   4  10   7       16.81       11.86      8.51 o
   5  10   7        4.12       -5.16     13.62 o
   6  10   7       14.90        2.60     11.05 o
   7  10   7      364.38      460.23     15.80 o
   8  10   7      275.90      343.46     15.08 o
   9  10   7      184.65      205.12     14.61 o
  10  10   7      128.74      131.38     22.12 o
  11  10   7      190.37      141.13     13.57 o
  12  10   7       54.07       87.25     13.01 o
  13  10   7      130.03      144.83     14.12 o
  14  10   7        0.02       -1.95     12.67 o
  15  10   7       18.45       18.17     13.28 o
  16  10   7        0.12        8.92     21.74 o
  -5  11   7       21.81       58.62     25.53 o
  -4  11   7       70.33      100.90     27.10 o
  -3  11   7       33.01       30.73     21.58 o
  -2  11   7       86.15       83.55     21.36 o
  -1  11   7       20.07       12.04     13.83 o
   0  11   7      312.11      282.25     16.09 o
   1  11   7      733.14      750.66     26.09 o
   2  11   7       67.81      112.94     16.81 o
   3  11   7       96.11      110.40     11.46 o
   4  11   7       56.12       44.80     13.47 o
   5  11   7        0.19       -7.17      8.49 o
   6  11   7       63.44       53.36     15.72 o
   7  11   7      168.27      102.25     13.81 o
   8  11   7        0.11      -12.31     12.31 o
   9  11   7      580.54      721.53     20.41 o
  10  11   7        1.17        5.67     12.15 o
  11  11   7       10.73       35.30     13.33 o
  12  11   7        0.58        9.09     12.51 o
  13  11   7       24.86       10.68     13.18 o
  14  11   7       38.54       27.32     14.35 o
  15  11   7        0.56       -2.78     19.77 o
  -4  12   7       31.84       65.85     25.85 o
  -3  12   7        3.89       23.32     25.73 o
  -2  12   7       74.42       82.80     24.49 o
  -1  12   7       35.22       47.11     19.02 o
   0  12   7      139.55      164.88     12.94 o
   1  12   7      379.94      375.10     16.93 o
   2  12   7       21.43       25.42     12.01 o
   3  12   7      311.74      296.78     14.48 o
   4  12   7       16.73       23.90     10.65 o
   5  12   7       43.57       28.12     10.52 o
   6  12   7       25.89        7.58     16.46 o
   7  12   7       38.19       34.12     18.00 o
   8  12   7       84.95       81.48     17.28 o
   9  12   7        7.90       -2.81     12.32 o
  10  12   7       40.17       33.84     12.95 o
  11  12   7       17.92       51.65     13.15 o
  12  12   7       17.43       13.25     13.12 o
  13  12   7       18.75       15.35     13.16 o
  14  12   7        5.74       -5.18     22.59 o
  15  12   7       22.61       33.62     23.45 o
  -3  13   7        1.32        2.75     23.00 o
  -2  13   7       56.40      101.20     27.90 o
  -1  13   7        9.85       16.51     15.31 o
   0  13   7        2.13        2.13     14.50 o
   1  13   7        2.28       -0.60     13.55 o
   2  13   7        5.65        1.02     12.37 o
   3  13   7       17.83       15.01     12.29 o
   4  13   7       20.12       19.00     11.47 o
   5  13   7        2.13       -1.58     10.47 o
   6  13   7        6.62        8.98     10.39 o
   7  13   7       14.03       19.60     18.18 o
   8  13   7       50.56       38.40     18.16 o
   9  13   7       73.65       86.03     20.00 o
  10  13   7       28.04       44.04     13.22 o
  11  13   7       28.60       27.78     13.23 o
  12  13   7       17.58       31.83     14.16 o
  13  13   7       54.57       68.75     22.42 o
  14  13   7        5.11        1.93     23.22 o
  15  13   7       14.56       37.84     25.19 o
  -1  14   7        2.43        6.95     16.15 o
   0  14   7        6.78       15.47     16.93 o
   1  14   7        0.43       -6.51     11.98 o
   2  14   7        0.18        0.28     12.62 o
   3  14   7       14.35       30.87     12.41 o
   4  14   7       11.24        3.26     11.34 o
   5  14   7        0.02        0.41     10.92 o
   6  14   7       37.96       44.00     14.87 o
   7  14   7        0.65       -2.03     10.52 o
   8  14   7       31.17       15.32     17.92 o
   9  14   7        3.17       -3.29     18.69 o
  10  14   7       31.74        9.09     19.89 o
  11  14   7        2.69       -6.92     21.07 o
  12  14   7        6.36       28.77     21.08 o
  13  14   7        6.58        0.01     22.65 o
  14  14   7       21.27       16.17     21.86 o
  15  14   7       24.90       24.99     26.16 o
  -1  15   7        4.48       20.03     26.15 o
   0  15   7        7.98        5.97     16.37 o
   1  15   7        3.63        8.78     15.82 o
   2  15   7       13.59       22.00     14.39 o
   3  15   7        0.99       -2.94     12.98 o
   4  15   7       29.90       32.51     12.46 o
   5  15   7        8.82        9.91     12.12 o
   6  15   7        3.20        3.80     10.94 o
   7  15   7        2.30        9.73     18.25 o
   8  15   7        0.51       -2.23     18.28 o
   9  15   7        5.83        5.69     19.56 o
  10  15   7        5.52       14.35     19.18 o
  11  15   7       11.87        4.54     23.35 o
  12  15   7       28.36       55.54     24.47 o
  13  15   7        0.19       20.20     24.59 o
  14  15   7        0.26       -7.21     25.03 o
   1  16   7        1.43       -1.53     21.34 o
   2  16   7        4.40      -12.55     16.31 o
   3  16   7        0.71       -6.24     14.60 o
   4  16   7       12.86       15.90     19.13 o
   5  16   7        1.19       -2.77     19.45 o
   6  16   7        3.41       -5.85     19.34 o
   7  16   7       38.59       49.35     19.02 o
   8  16   7       31.71       36.55     20.87 o
   9  16   7        3.99        4.24     20.81 o
  10  16   7        1.96        5.14     19.96 o
  11  16   7       17.61       32.97     23.07 o
  12  16   7        4.07       -9.08     25.36 o
  13  16   7        5.51      -10.56     22.68 o
  14  16   7        1.51       -1.22     24.87 o
   8  17   7        0.36       -4.20     21.12 o
   9  17   7        6.44      -14.33     21.91 o
  10  17   7       18.63       21.45     23.09 o
  11  17   7        3.53        4.05     22.72 o
  12  17   7        2.10       19.92     24.42 o
  13  17   7        0.40       -4.24     25.43 o
  -7 -16   8       22.05       36.82     30.78 o
  -6 -16   8       51.49       44.24     29.19 o
  -5 -16   8        4.26       23.20     25.39 o
  -4 -16   8        2.55       18.05     25.43 o
  -9 -15   8       19.83       25.75     28.34 o
  -8 -15   8       18.17       40.43     28.75 o
  -7 -15   8        0.00        4.99     26.55 o
  -6 -15   8        1.82        4.97     26.24 o
  -5 -15   8        0.52        1.93     23.47 o
  -4 -15   8        5.61        2.12     25.03 o
  -3 -15   8        6.85        5.21     15.77 o
 -11 -14   8       25.18       22.33     30.23 o
 -10 -14   8        4.46       23.48     28.09 o
  -9 -14   8        8.49        8.71     28.69 o
  -8 -14   8       38.44       56.20     27.78 o
  -7 -14   8        1.44        5.06     24.25 o
  -6 -14   8       11.51       12.32     24.53 o
  -5 -14   8        5.60       10.04     24.34 o
  -4 -14   8       72.59      116.02     24.29 o
  -3 -14   8        5.26        3.90     22.09 o
  -2 -14   8        1.13       -0.35     15.37 o
  -1 -14   8        5.62        3.93     21.23 o
   0 -14   8        4.76       33.03     24.22 o
 -14 -13   8        4.26      -21.18     21.18 o
 -13 -13   8        0.02        8.91     22.11 o
 -12 -13   8        4.14       13.07     17.75 o
 -11 -13   8        7.79       11.80     15.58 o
 -10 -13   8        9.22        8.14     14.15 o
  -9 -13   8        2.06        0.40     13.95 o
  -8 -13   8        0.43       -9.57     13.56 o
  -7 -13   8       37.21       25.10     26.48 o
  -6 -13   8        6.90        8.74     22.27 o
  -5 -13   8       58.29       43.53     24.10 o
  -4 -13   8        1.13        1.44     22.70 o
  -3 -13   8      381.09      372.61     26.89 o
  -2 -13   8       28.95       21.21     20.61 o
  -1 -13   8        4.87        1.07     13.61 o
   0 -13   8        4.15        3.92     22.94 o
   1 -13   8       30.46       34.60     24.21 o
 -13 -12   8        9.46       10.66     17.78 o
 -12 -12   8       10.49        5.35     15.18 o
 -11 -12   8        4.09        5.66     14.76 o
 -10 -12   8       36.55       33.58     15.26 o
  -9 -12   8        5.19        7.69     14.35 o
  -8 -12   8      128.86      141.00     16.79 o
  -7 -12   8       12.74        7.61     12.24 o
  -6 -12   8        0.29       -3.11     11.76 o
  -5 -12   8       63.11       59.77     23.95 o
  -4 -12   8       49.42       44.15     21.28 o
  -3 -12   8      437.00      394.95     26.33 o
  -2 -12   8       80.60       71.09     20.19 o
  -1 -12   8       21.14       24.80     13.91 o
   0 -12   8       46.53       48.23     13.61 o
   1 -12   8        0.01        0.89     18.46 o
   2 -12   8        1.60       -0.99     24.79 o
   3 -12   8        3.20        7.50     23.19 o
 -14 -11   8        0.00       -8.24     30.09 o
 -13 -11   8        0.35       -2.40     30.22 o
 -12 -11   8       32.09       47.18     26.07 o
 -11 -11   8        0.65       -1.53     16.55 o
 -10 -11   8        8.59       -8.00     14.53 o
  -9 -11   8       64.84       47.74     14.24 o
  -8 -11   8        3.17       -2.00     12.61 o
  -7 -11   8      258.40      300.84     16.70 o
  -6 -11   8        7.48        4.76     12.79 o
  -5 -11   8       79.89       68.42     12.68 o
  -4 -11   8        8.96        0.66     20.73 o
  -3 -11   8      186.35      133.24     22.72 o
  -2 -11   8       71.89       80.75     20.19 o
  -1 -11   8        7.98        6.53     18.03 o
   0 -11   8       66.19       37.07     13.39 o
   1 -11   8        4.01        1.45     12.45 o
   2 -11   8      152.66      162.65     25.84 o
   3 -11   8      278.28      348.32     29.91 o
   4 -11   8        0.70        9.60     20.45 o
   5 -11   8       25.23       29.47     27.70 o
 -15 -10   8        2.11       32.36     29.92 o
 -14 -10   8       32.34       57.79     28.01 o
 -13 -10   8        1.01       13.38     25.62 o
 -12 -10   8       16.70       13.40     11.79 o
 -11 -10   8      290.44      325.61     15.03 o
 -10 -10   8      476.91      455.11     18.65 o
  -9 -10   8      108.71      116.71      9.57 o
  -8 -10   8        1.53       -0.57      8.09 o
  -7 -10   8      651.88      691.39     19.68 o
  -6 -10   8      939.86      878.50     11.98 o
  -5 -10   8      348.44      311.99     15.29 o
  -4 -10   8       11.48      -12.44     21.31 o
  -3 -10   8      288.70      275.27      9.05 o
  -2 -10   8       14.10        0.06      6.92 o
  -1 -10   8      162.66      160.39      9.13 o
   0 -10   8       12.67        4.54      8.24 o
   1 -10   8      439.66      412.00     12.85 o
   2 -10   8       63.73       58.34     11.03 o
   3 -10   8      220.08      249.65     38.48 o
   4 -10   8       57.18       67.17     13.39 o
   5 -10   8        0.94       -2.20     22.28 o
   6 -10   8       28.82       14.98     27.81 o
 -15  -9   8        1.16       13.72     30.82 o
 -14  -9   8        0.43       17.03     26.97 o
 -13  -9   8        2.50        2.98     26.06 o
 -12  -9   8        8.46       13.62     26.63 o
 -11  -9   8       22.99       32.56     26.08 o
 -10  -9   8        0.44      -19.07     22.98 o
  -9  -9   8      205.69      217.65     10.89 o
  -8  -9   8      413.94      406.79     11.44 o
  -7  -9   8       68.45       68.63     14.26 o
  -6  -9   8      783.59      717.36     18.79 o
  -5  -9   8      197.10      185.92      8.41 o
  -4  -9   8      305.29      305.11      6.91 o
  -3  -9   8      404.55      372.26     20.99 o
  -2  -9   8      610.70      560.56     32.28 o
  -1  -9   8      564.07      568.67     10.81 o
   0  -9   8      290.14      278.55     14.54 o
   1  -9   8        1.86        3.92      7.07 o
   2  -9   8      185.22      166.15      9.41 o
   3  -9   8      318.83      305.17     13.50 o
   4  -9   8       13.25       13.72     11.56 o
   5  -9   8       56.50       61.03     12.48 o
   6  -9   8        0.04       -9.35     13.53 o
   7  -9   8        1.00       -5.18     14.10 o
 -15  -8   8        0.08        8.87     16.80 o
 -14  -8   8        4.79        0.49     15.63 o
 -13  -8   8       51.15       50.16     14.31 o
 -12  -8   8        2.24       -0.37     12.44 o
 -11  -8   8      445.41      420.83     16.39 o
 -10  -8   8      109.77       92.96     24.49 o
  -9  -8   8      429.91      399.41     26.82 o
  -8  -8   8       79.41       64.72     22.28 o
  -7  -8   8      438.31      425.51     29.85 o
  -6  -8   8      261.41      243.89      6.70 o
  -5  -8   8       73.58       70.25      4.12 o
  -4  -8   8        0.75        3.65      3.50 o
  -3  -8   8        1.64        0.53      3.38 o
  -2  -8   8     1619.57     1464.37     54.70 o
  -1  -8   8      136.23      121.47     16.86 o
   0  -8   8      174.78      146.86     13.51 o
   1  -8   8      107.03      114.44      7.24 o
   2  -8   8      113.53       97.35      7.72 o
   3  -8   8       13.68        9.84      7.60 o
   4  -8   8      245.91      188.56     12.81 o
   5  -8   8      271.60      254.18     13.96 o
   6  -8   8        0.45       -6.51     12.67 o
   7  -8   8       19.41       15.10     14.30 o
   8  -8   8       15.20       11.93     15.19 o
   9  -8   8       26.81       29.89     21.20 o
  10  -8   8        1.67        3.25     21.01 o
 -15  -7   8        0.52       -0.65     22.02 o
 -14  -7   8       26.54       33.02     15.38 o
 -13  -7   8       15.26       21.78     14.40 o
 -12  -7   8        0.15        2.75     13.00 o
 -11  -7   8      144.72      136.58     15.81 o
 -10  -7   8      108.77      110.55     13.07 o
  -9  -7   8        1.45        6.44     11.13 o
  -8  -7   8       92.21       23.43     22.74 o
  -7  -7   8      494.73      509.06     25.49 o
  -6  -7   8      255.32      240.08     11.24 o
  -5  -7   8      667.61      638.72      6.99 o
  -4  -7   8     1806.94     1684.26     13.46 o
  -3  -7   8       39.54       42.29      2.44 o
  -2  -7   8      217.42      167.55      6.15 o
  -1  -7   8       28.18       25.49      4.13 o
   0  -7   8       84.39       87.33      5.61 o
   1  -7   8      365.23      375.85      5.70 o
   2  -7   8      182.11      182.86      7.54 o
   3  -7   8      149.44      150.13      7.92 o
   4  -7   8       69.12       79.72      7.85 o
   5  -7   8       80.53       53.92     12.33 o
   6  -7   8      177.60      179.91     14.66 o
   7  -7   8       17.69        7.92     12.78 o
   8  -7   8       64.08       40.93     15.46 o
   9  -7   8       24.83       29.19     18.76 o
  10  -7   8        6.32       23.76     20.18 o
 -15  -6   8        1.23      -13.19     23.95 o
 -14  -6   8        3.47       -1.48     21.23 o
 -13  -6   8       36.12       44.88     14.94 o
 -12  -6   8       41.87       26.32     14.62 o
 -11  -6   8       31.86       33.67     13.56 o
 -10  -6   8        4.90       11.95     12.64 o
  -9  -6   8        2.42        5.47     10.77 o
  -8  -6   8        1.80        1.33      1.85 o
  -7  -6   8      286.65      290.98     16.57 o
  -6  -6   8        0.63        0.38      5.63 o
  -5  -6   8       25.58       20.28      4.68 o
  -4  -6   8       15.34       23.18      3.69 o
  -3  -6   8      689.93      550.86     16.46 o
  -2  -6   8      126.61       99.61      8.89 o
  -1  -6   8      172.43      178.62      3.85 o
   0  -6   8        1.23        3.09      3.84 o
   1  -6   8      177.03      172.57      3.87 o
   2  -6   8      686.95      678.72     14.54 o
   3  -6   8      211.54      225.69      8.33 o
   4  -6   8     1548.40     1435.92     24.81 o
   5  -6   8      428.18      425.89     23.72 o
   6  -6   8        2.20      -11.73     11.73 o
   7  -6   8        8.10        4.40     12.23 o
   8  -6   8      131.49      128.53     15.74 o
   9  -6   8        0.72        0.19     19.11 o
  10  -6   8       77.36       59.04     21.48 o
  11  -6   8       11.95        6.52     22.08 o
 -15  -5   8       58.79       47.33     22.98 o
 -14  -5   8      112.26       97.92     22.85 o
 -13  -5   8        0.06        3.33     15.31 o
 -12  -5   8       53.98       66.15     14.72 o
 -11  -5   8        2.46        2.04     12.99 o
 -10  -5   8      363.55      383.90     16.17 o
  -9  -5   8      101.22      119.52     11.46 o
  -8  -5   8       24.30       18.11      9.04 o
  -7  -5   8       27.12        9.87      3.41 o
  -6  -5   8        5.44        8.55      4.68 o
  -5  -5   8      470.76      381.48      6.16 o
  -4  -5   8       28.85       17.27      3.92 o
  -3  -5   8     2180.98     2314.14     19.09 o
  -2  -5   8      834.25      916.93      8.41 o
  -1  -5   8       24.02       -7.02     11.84 o
   0  -5   8     1486.16     1560.01     25.62 o
   1  -5   8        5.42        2.94      2.11 o
   2  -5   8     1205.56     1327.08     25.98 o
   3  -5   8       33.94       29.09      5.53 o
   4  -5   8       13.37        6.41      5.41 o
   5  -5   8      175.82      164.07      7.59 o
   6  -5   8      553.40      557.57     16.10 o
   7  -5   8       20.17       10.11     12.19 o
   8  -5   8       13.38        7.39     12.43 o
   9  -5   8       79.72       77.41     19.32 o
  10  -5   8       22.75       24.03     20.48 o
  11  -5   8       36.05       52.27     23.57 o
  12  -5   8        0.74        8.22     24.46 o
 -14  -4   8       12.09        1.78     23.65 o
 -13  -4   8        0.66        2.18     19.66 o
 -12  -4   8        7.06       17.40     14.25 o
 -11  -4   8       28.08       17.08     13.10 o
 -10  -4   8      150.72      150.70     13.44 o
  -9  -4   8        1.83      -12.28     12.28 o
  -8  -4   8        1.10       18.91      9.48 o
  -7  -4   8      572.54      650.00     13.45 o
  -6  -4   8      776.91      820.29     28.29 o
  -5  -4   8        0.03        3.02      2.74 o
  -4  -4   8      620.85      734.54      6.93 o
  -3  -4   8      928.94      918.90      9.01 o
  -2  -4   8     1704.38     1764.04     17.60 o
  -1  -4   8     1208.48     1274.52     12.78 o
   0  -4   8       56.99      104.54     12.22 o
   1  -4   8       27.99       24.02      2.56 o
   2  -4   8      324.74      378.33      7.80 o
   3  -4   8      395.36      386.92      7.17 o
   4  -4   8       76.19       73.68      5.55 o
   5  -4   8      272.40      266.88      7.54 o
   6  -4   8       39.65       27.68      6.21 o
   7  -4   8      152.03      172.97     13.07 o
   8  -4   8       10.93       -3.50     13.05 o
   9  -4   8      151.91      150.11     19.21 o
  10  -4   8        4.57        7.72     18.42 o
  11  -4   8       45.86       22.37     22.28 o
  12  -4   8       50.57       60.59     23.39 o
 -14  -3   8       83.92       92.51     26.49 o
 -13  -3   8       39.23       41.49     22.71 o
 -12  -3   8       27.18       33.50     20.63 o
 -11  -3   8       11.30        4.27     12.95 o
 -10  -3   8      644.49      705.36     18.58 o
  -9  -3   8      140.87      139.17     13.76 o
  -8  -3   8     1218.87     1307.50     31.80 o
  -7  -3   8      116.76      115.33      9.69 o
  -6  -3   8      585.37      510.49     31.41 o
  -5  -3   8     2830.90     2795.89     29.42 o
  -4  -3   8      291.55      271.29      5.84 o
  -3  -3   8       34.21       50.89      3.25 o
  -2  -3   8     2478.79     2595.35     34.18 o
  -1  -3   8     3064.71     3178.74     36.74 o
   0  -3   8       50.72       21.87      2.03 o
   1  -3   8      542.49      595.64     11.69 o
   2  -3   8       22.29       20.51      2.66 o
   3  -3   8     1038.14     1161.72     11.43 o
   4  -3   8      513.81      536.99     15.79 o
   5  -3   8      450.43      444.90     11.74 o
   6  -3   8      282.07      265.85     11.79 o
   7  -3   8      170.05      155.23     13.33 o
   8  -3   8      684.43      660.90     23.82 o
   9  -3   8      287.42      299.87     20.83 o
  10  -3   8        0.72       -3.82     19.13 o
  11  -3   8       11.10       15.95     18.81 o
  12  -3   8       52.55       80.51     24.55 o
  13  -3   8        0.12        0.12     21.39 o
 -14  -2   8        6.47       17.82     24.76 o
 -13  -2   8        2.04      -16.65     22.84 o
 -12  -2   8      104.60      118.37     23.81 o
 -11  -2   8        8.86       29.58     13.58 o
 -10  -2   8      205.31      208.46     13.98 o
  -9  -2   8        7.67        8.33     12.01 o
  -8  -2   8      228.01      287.56     14.82 o
  -7  -2   8        0.42        6.51      8.36 o
  -6  -2   8      842.06      963.22     37.35 o
  -5  -2   8       33.51       51.85      4.77 o
  -4  -2   8     2106.82     2123.34     10.09 o
  -3  -2   8      415.63      318.35      5.57 o
  -2  -2   8     3347.25     3417.90     13.16 o
  -1  -2   8      388.73      371.86      4.59 o
   0  -2   8        1.70        1.42      1.22 o
   1  -2   8      116.77      223.02      5.68 o
   2  -2   8      583.41      552.53      7.40 o
   3  -2   8     1501.64     1680.16     14.56 o
   4  -2   8     1102.84     1117.57     16.89 o
   5  -2   8       63.90       57.16      7.60 o
   6  -2   8     1086.16     1130.78     16.72 o
   7  -2   8       27.50       41.11     10.06 o
   8  -2   8      208.17      220.12     18.17 o
   9  -2   8        0.29        6.47     17.63 o
  10  -2   8        0.15        2.87     19.21 o
  11  -2   8        2.44        7.46     19.90 o
  12  -2   8        0.21        1.22     19.37 o
  13  -2   8        6.32        5.74     24.10 o
 -13  -1   8      153.42      187.98     26.27 o
 -12  -1   8        0.01        0.67     20.21 o
 -11  -1   8       34.16       65.79     21.86 o
 -10  -1   8        3.72       -2.02     11.68 o
  -9  -1   8      198.84      194.52     12.65 o
  -8  -1   8       24.14       18.99     10.37 o
  -7  -1   8      780.23      641.65     14.11 o
  -6  -1   8      227.79      234.08      9.94 o
  -5  -1   8     1090.82     1094.06     15.49 o
  -4  -1   8        0.42       11.15      3.70 o
  -3  -1   8       37.39       47.22      3.56 o
  -2  -1   8      531.38      548.96      5.49 o
  -1  -1   8     2641.67     2596.20    105.15 o
   0  -1   8      158.87       75.67      3.83 o
   1  -1   8       89.61       64.76      3.17 o
   2  -1   8     1189.55     1200.91     14.90 o
   3  -1   8        0.15        4.89      2.88 o
   4  -1   8       59.45       65.47      3.84 o
   5  -1   8       10.91        9.42      6.55 o
   6  -1   8      182.12      191.79      9.59 o
   7  -1   8      461.38      463.53     21.98 o
   8  -1   8     1311.97     1267.31     27.70 o
   9  -1   8        7.61       24.25     17.04 o
  10  -1   8       75.72       88.31     18.25 o
  11  -1   8      239.92      242.57     23.35 o
  12  -1   8       21.06       28.62     20.96 o
  13  -1   8       28.78       24.34     20.62 o
 -13   0   8        2.36       -9.77     23.03 o
 -12   0   8        0.35       -8.38     23.39 o
 -11   0   8        3.62       28.86     20.45 o
 -10   0   8      137.05      130.19     19.38 o
  -9   0   8       20.06       34.16     11.04 o
  -8   0   8     1158.43     1177.32     66.33 o
  -7   0   8       14.88       19.60      8.75 o
  -6   0   8      179.27      164.77      9.20 o
  -5   0   8       63.73       72.42      7.45 o
  -4   0   8      669.74      515.10     18.84 o
  -3   0   8     1735.42     1675.31     14.91 o
  -2   0   8     2036.68     2022.04     25.22 o
  -1   0   8        2.10        4.51      2.93 o
   0   0   8      834.79      875.35     10.55 o
   1   0   8      626.19      588.17     13.91 o
   2   0   8     5582.08     5239.09     36.62 o
   3   0   8      402.49      547.30      6.54 o
   4   0   8      112.42      121.80      4.20 o
   5   0   8      374.91      438.44      7.67 o
   6   0   8      157.97      198.95      8.94 o
   7   0   8      136.88      171.40     14.19 o
   8   0   8       16.39        4.96     13.44 o
   9   0   8      130.25      137.37     18.50 o
  10   0   8      188.75      203.58     20.74 o
  11   0   8      400.83      364.14     24.22 o
  12   0   8       43.58       58.68     20.24 o
  13   0   8       28.69       55.16     22.90 o
  14   0   8       23.01       29.24     22.57 o
 -12   1   8        9.94       -3.80     24.66 o
 -11   1   8       17.26        9.79     21.02 o
 -10   1   8       52.32       69.19     21.25 o
  -9   1   8       38.24       36.82     20.74 o
  -8   1   8      476.56      463.83     32.20 o
  -7   1   8       84.32       78.18     12.58 o
  -6   1   8      219.94      242.37      9.91 o
  -5   1   8        6.46        7.30      6.96 o
  -4   1   8      341.76      334.97      9.00 o
  -3   1   8      183.93      175.26      7.07 o
  -2   1   8      511.47      473.41     13.31 o
  -1   1   8      227.82      315.46      8.89 o
   0   1   8     2027.96     1721.43     57.69 o
   1   1   8     9473.50     9541.05     64.64 o
   2   1   8     4229.49     5180.67     58.47 o
   3   1   8      777.20      892.10     12.73 o
   4   1   8     1605.33     1716.15     24.08 o
   5   1   8        0.01        5.20      3.44 o
   6   1   8     2151.58     2386.51     95.41 o
   7   1   8        1.59      -10.83     12.29 o
   8   1   8        1.70       12.31     14.42 o
   9   1   8       19.69       21.30     16.90 o
  10   1   8      364.31      442.27     22.59 o
  11   1   8       87.01       86.87     18.86 o
  12   1   8       14.36      -12.82     21.76 o
  13   1   8       81.99       78.17     21.34 o
  14   1   8       10.10       15.44     22.99 o
 -12   2   8       40.85       55.15     24.28 o
 -11   2   8       12.62       11.79     21.14 o
 -10   2   8        2.24       11.95     18.95 o
  -9   2   8       50.47       63.29     21.79 o
  -8   2   8      210.10      227.39     21.30 o
  -7   2   8      365.36      343.77     34.92 o
  -6   2   8      276.06      290.20     24.75 o
  -5   2   8       37.80       19.11      6.61 o
  -4   2   8      410.46      397.81     25.67 o
  -3   2   8       12.05        4.51     11.43 o
  -2   2   8     2335.22     2541.76     28.46 o
  -1   2   8      184.41      106.82      6.94 o
   0   2   8      946.85     1060.73     46.80 o
   1   2   8      143.73      272.86      9.33 o
   2   2   8        0.45       28.00      7.50 o
   3   2   8     1266.37     1254.20     21.32 o
   4   2   8      605.42      609.80     13.73 o
   5   2   8      782.39      743.70      9.23 o
   6   2   8       67.08       86.81      5.42 o
   7   2   8      130.21      130.77      7.45 o
   8   2   8      112.76      105.61     15.38 o
   9   2   8       17.71       28.49     15.80 o
  10   2   8       80.46       52.25     18.89 o
  11   2   8      154.72      133.27     21.25 o
  12   2   8        9.13       14.43     20.04 o
  13   2   8        3.57       16.24     23.40 o
  14   2   8        7.88        0.46     20.32 o
 -11   3   8        1.11        4.91     21.99 o
 -10   3   8       16.46       15.77     23.37 o
  -9   3   8      185.26      161.35     22.43 o
  -8   3   8       17.35       -0.25     20.47 o
  -7   3   8      166.17      172.11     34.73 o
  -6   3   8      581.30      595.68     65.46 o
  -5   3   8        2.14        5.61      5.85 o
  -4   3   8      562.32      654.38     11.30 o
  -3   3   8        1.14       -2.69     13.58 o
  -2   3   8     2087.56     2217.53     22.98 o
  -1   3   8       60.97       35.71      5.80 o
   0   3   8     4063.57     3959.98     21.20 o
   1   3   8       21.50       35.91      4.46 o
   2   3   8     8248.56     8186.14    116.74 o
   3   3   8      494.14      469.82     33.37 o
   4   3   8     2188.30     1913.51     25.19 o
   5   3   8     1835.62     2038.87     23.88 o
   6   3   8      414.64      455.61      8.45 o
   7   3   8       30.98       14.18      4.90 o
   8   3   8        5.51       -8.01      8.01 o
   9   3   8       59.30       53.25      8.31 o
  10   3   8        1.79        0.74      9.90 o
  11   3   8      184.19      192.61     18.22 o
  12   3   8      124.23       96.51     23.23 o
  13   3   8       21.51       40.78     23.02 o
  14   3   8        3.19       36.23     26.14 o
  15   3   8       23.16       23.92     14.60 o
 -10   4   8       78.51      135.06     27.45 o
  -9   4   8       21.95        0.78     18.81 o
  -8   4   8      174.35      145.27     24.25 o
  -7   4   8        0.07       -7.97     20.11 o
  -6   4   8       30.31        9.28     24.08 o
  -5   4   8       33.47       44.23      6.18 o
  -4   4   8       37.21       27.33     15.64 o
  -3   4   8      475.70      422.36     19.56 o
  -2   4   8       58.73       64.89     10.84 o
  -1   4   8     2480.22     2441.77     18.77 o
   0   4   8       57.60       29.25      6.01 o
   1   4   8      461.47      460.25     11.16 o
   2   4   8       26.98       24.31      4.57 o
   3   4   8      156.27      124.56      6.09 o
   4   4   8     3398.20     3015.81     22.38 o
   5   4   8       54.71       49.74      3.42 o
   6   4   8      335.54      400.06      6.89 o
   7   4   8       42.17       67.92      5.56 o
   8   4   8      615.66      543.49     13.18 o
   9   4   8      298.63      221.50     10.81 o
  10   4   8        4.31        9.35      8.96 o
  11   4   8        0.65       -9.87      9.87 o
  12   4   8      225.29      227.19     12.08 o
  13   4   8       43.68       51.33     13.29 o
  14   4   8       12.10       18.50     13.58 o
  15   4   8        4.06       -0.36     11.41 o
  16   4   8        7.80       12.71     17.66 o
 -10   5   8       16.19       34.61     22.16 o
  -9   5   8        0.25       -8.01     24.66 o
  -8   5   8        8.56       13.60     23.45 o
  -7   5   8      271.94      230.39     26.40 o
  -6   5   8       13.17       24.67     17.40 o
  -5   5   8      117.19      119.66      6.23 o
  -4   5   8      207.73      227.26     19.11 o
  -3   5   8       25.55       21.75     14.82 o
  -2   5   8       73.21       76.55     11.26 o
  -1   5   8      140.36      208.96     16.30 o
   0   5   8        0.03       22.69      4.13 o
   1   5   8       13.61       15.46      3.41 o
   2   5   8      845.73      801.29     39.73 o
   3   5   8      445.87      289.19      8.21 o
   4   5   8     6147.85     6671.69     33.28 o
   5   5   8      254.43      177.62     10.15 o
   6   5   8        9.47       22.08      8.49 o
   7   5   8      314.10      328.90     12.00 o
   8   5   8       73.25      150.07     10.12 o
   9   5   8      170.60      119.39     11.01 o
  10   5   8       50.63       41.11     10.90 o
  11   5   8        0.78      -11.07     11.07 o
  12   5   8      413.01      294.27     14.16 o
  13   5   8       16.71       21.49     11.90 o
  14   5   8      175.94      172.27     18.31 o
  15   5   8       25.23       21.38     13.23 o
  16   5   8        0.26       -9.25     16.93 o
  -9   6   8        6.82        9.99     21.24 o
  -8   6   8       26.03       28.57     22.20 o
  -7   6   8        5.68      -13.81     20.25 o
  -6   6   8       59.30       80.87     21.68 o
  -5   6   8      489.95      480.80     25.34 o
  -4   6   8       31.86       39.84     17.51 o
  -3   6   8      196.24      272.64     19.76 o
  -2   6   8       17.26       20.00      7.55 o
  -1   6   8      577.03      564.46     20.99 o
   0   6   8       58.81       56.12      5.63 o
   1   6   8      446.61      445.21     12.75 o
   2   6   8        0.02       -1.28      4.81 o
   3   6   8       40.47       68.79      4.32 o
   4   6   8      402.21      508.72     11.41 o
   5   6   8       64.82       35.06      9.13 o
   6   6   8      894.60     1006.88     28.41 o
   7   6   8       73.29      116.12      9.84 o
   8   6   8      500.90      372.65     13.22 o
   9   6   8      601.49      592.01     14.73 o
  10   6   8       67.41       50.79     11.26 o
  11   6   8      410.17      464.39     16.03 o
  12   6   8      162.26      118.79     12.30 o
  13   6   8       56.66       25.17     12.04 o
  14   6   8        4.08       -1.30     11.14 o
  15   6   8        7.08       16.84     13.54 o
  16   6   8        8.27        5.67     19.37 o
  17   6   8       16.16        7.11     19.40 o
  -8   7   8       66.35       52.75     22.51 o
  -7   7   8       48.44       18.91     20.76 o
  -6   7   8       10.17       23.76     22.83 o
  -5   7   8      303.14      297.69     25.62 o
  -4   7   8        8.47       14.28     19.74 o
  -3   7   8      137.88      157.09     21.38 o
  -2   7   8       13.63       11.47      8.36 o
  -1   7   8        9.23       -0.78     13.82 o
   0   7   8       14.10       17.52      4.51 o
   1   7   8      401.33      390.76     18.35 o
   2   7   8     1844.42     1802.08     46.28 o
   3   7   8     1138.99     1472.08     32.53 o
   4   7   8      557.13      592.34     11.62 o
   5   7   8      142.99      216.88     11.29 o
   6   7   8      789.67      754.40     15.54 o
   7   7   8       40.46        9.18      9.16 o
   8   7   8       36.85       51.89      9.73 o
   9   7   8        0.03        0.87     11.43 o
  10   7   8        0.14       10.84     11.63 o
  11   7   8      522.03      524.40     17.47 o
  12   7   8      194.40      189.50     14.54 o
  13   7   8       41.37       37.09     11.37 o
  14   7   8       59.53       59.32     12.40 o
  15   7   8        0.19        9.50     13.16 o
  16   7   8        0.43        7.10     19.77 o
  17   7   8       61.70       65.31     22.29 o
  -8   8   8       13.48       14.69     25.95 o
  -7   8   8       57.64       32.98     25.98 o
  -6   8   8       32.06       27.76     21.09 o
  -5   8   8      365.74      412.50     30.84 o
  -4   8   8        2.88        8.97     21.57 o
  -3   8   8       90.04       96.57     23.32 o
  -2   8   8      464.12      446.98     24.70 o
  -1   8   8       12.45       -2.20     15.71 o
   0   8   8        0.68        1.39      4.29 o
   1   8   8      310.93      318.13     11.65 o
   2   8   8      530.31      641.46     12.76 o
   3   8   8        3.06       -5.13      6.53 o
   4   8   8      234.64      239.37      7.65 o
   5   8   8      226.52      225.89     11.81 o
   6   8   8       10.26        7.54      9.68 o
   7   8   8       83.70       94.58     11.47 o
   8   8   8       87.31       67.30     11.02 o
   9   8   8     1975.96     2147.80     28.86 o
  10   8   8      521.38      480.35     27.91 o
  11   8   8       73.21       45.05     14.38 o
  12   8   8       72.35       69.24     13.15 o
  13   8   8        0.03       -0.43     12.77 o
  14   8   8        0.76        0.63     12.53 o
  15   8   8        9.98       14.40     13.69 o
  16   8   8        0.04        8.34     17.75 o
  17   8   8        0.74       -3.46     20.92 o
  -7   9   8       23.21       27.73     27.25 o
  -6   9   8        0.61       19.50     26.17 o
  -5   9   8        4.15       21.73     25.08 o
  -4   9   8        6.95       41.58     25.83 o
  -3   9   8        1.23       -2.79     22.96 o
  -2   9   8       24.33       44.55     22.86 o
  -1   9   8      248.16      274.37     19.21 o
   0   9   8      401.12      447.90     15.63 o
   1   9   8        0.13       -0.49     10.32 o
   2   9   8       14.27       42.98      9.48 o
   3   9   8      264.08      252.58     10.21 o
   4   9   8        0.25       -1.78      7.41 o
   5   9   8      162.87      148.29     11.62 o
   6   9   8      184.73      252.70     33.38 o
   7   9   8      758.94      769.18     17.79 o
   8   9   8      101.33      111.20     13.28 o
   9   9   8      652.77      657.20     27.09 o
  10   9   8     1092.60     1113.01     24.37 o
  11   9   8       86.94      117.17     13.39 o
  12   9   8        5.39       12.49     12.20 o
  13   9   8       24.70       35.88     12.43 o
  14   9   8        0.27       12.59     12.69 o
  15   9   8        4.20       17.76     13.67 o
  16   9   8       20.61       17.22     19.72 o
  -6  10   8        0.29      -17.67     27.90 o
  -5  10   8       18.69       46.02     24.46 o
  -4  10   8       99.40      172.53     28.39 o
  -3  10   8      314.48      391.99     28.02 o
  -2  10   8        3.42       -3.27     22.41 o
  -1  10   8       10.04       28.26     11.49 o
   0  10   8       48.71       45.53     12.74 o
   1  10   8      258.20      315.93     14.75 o
   2  10   8       80.46       93.95     11.23 o
   3  10   8      436.40      475.46     13.13 o
   4  10   8        3.45        2.88      8.39 o
   5  10   8      269.34      213.69     18.05 o
   6  10   8      137.95      157.10     12.72 o
   7  10   8       85.33       82.67     12.96 o
   8  10   8       99.94      143.36     21.38 o
   9  10   8      230.75      228.58     38.87 o
  10  10   8     1077.43     1048.02     69.59 o
  11  10   8      114.26      160.43     14.83 o
  12  10   8        5.45        2.92     13.13 o
  13  10   8       53.34       44.72     15.83 o
  14  10   8       34.13       38.50     12.52 o
  15  10   8        0.11        9.28     13.49 o
  -5  11   8        0.29       10.92     25.72 o
  -4  11   8        0.41        5.21     22.80 o
  -3  11   8        0.02       -0.79     24.40 o
  -2  11   8        5.20       18.95     25.04 o
  -1  11   8       74.15       95.18     15.50 o
   0  11   8        2.20       10.25     13.44 o
   1  11   8       28.90       30.23     13.03 o
   2  11   8       26.58       22.92     12.18 o
   3  11   8       71.60      104.88     11.63 o
   4  11   8      107.51      128.78     10.31 o
   5  11   8       16.63       14.99      8.87 o
   6  11   8        7.50        9.87     15.88 o
   7  11   8        1.51      -13.28     13.28 o
   8  11   8       65.78       31.40     13.25 o
   9  11   8        6.34        7.71     12.95 o
  10  11   8       74.12       42.92     16.55 o
  11  11   8       22.73       42.44     13.25 o
  12  11   8        1.35        2.36     13.37 o
  13  11   8       16.72       21.10     12.47 o
  14  11   8       32.51       27.27     13.25 o
  15  11   8        1.39       -5.65     21.01 o
  -4  12   8       71.58      100.84     28.21 o
  -3  12   8        4.37        9.00     23.97 o
  -2  12   8        3.21        2.92     23.28 o
  -1  12   8        4.22       -0.70     15.12 o
   0  12   8      118.80      151.38     13.23 o
   1  12   8        1.01        7.93     13.52 o
   2  12   8        7.45        1.69     12.63 o
   3  12   8       87.72      110.77     12.77 o
   4  12   8      412.13      432.94     14.50 o
   5  12   8      239.71      200.86     12.12 o
   6  12   8      314.22      286.37     12.36 o
   7  12   8        8.16      -11.22     20.16 o
   8  12   8      250.74      242.84     23.78 o
   9  12   8       10.88        1.34     12.61 o
  10  12   8       31.56       76.30     14.43 o
  11  12   8       59.38       54.48     14.57 o
  12  12   8       50.48       75.62     13.57 o
  13  12   8        1.08       -1.34     13.23 o
  14  12   8       10.56       27.29     21.39 o
  15  12   8       29.17       26.69     21.61 o
  -2  13   8        0.52        3.45     22.08 o
  -1  13   8       14.82       10.52     15.93 o
   0  13   8        4.89        7.84     15.03 o
   1  13   8       13.17       16.72     13.72 o
   2  13   8       21.98       26.66     12.35 o
   3  13   8        7.31        5.30     11.65 o
   4  13   8      331.72      312.57     18.47 o
   5  13   8        0.51        4.34     10.38 o
   6  13   8       11.35        2.29     10.04 o
   7  13   8      176.98      120.87     10.75 o
   8  13   8        0.21       -2.61     19.21 o
   9  13   8       31.49        4.33     19.94 o
  10  13   8        0.81        1.78     13.53 o
  11  13   8       32.94        7.29     13.49 o
  12  13   8        0.22       13.08     14.23 o
  13  13   8        8.69       30.35     23.39 o
  14  13   8        1.73       -5.31     21.90 o
  15  13   8        2.51      -21.94     24.71 o
  -1  14   8       23.90       18.97     27.56 o
   0  14   8        0.43       -4.00     15.12 o
   1  14   8        0.25       -1.50     11.96 o
   2  14   8        2.53        0.26     13.32 o
   3  14   8        9.02       22.56     12.84 o
   4  14   8        1.24        6.77     11.60 o
   5  14   8       31.38       35.14     11.39 o
   6  14   8       15.31       38.89     11.27 o
   7  14   8        4.47        2.90     10.07 o
   8  14   8        1.00      -12.33     20.35 o
   9  14   8       50.12       38.59     21.62 o
  10  14   8       28.82       18.43     20.10 o
  11  14   8       34.90       31.54     15.08 o
  12  14   8       72.89       55.49     21.84 o
  13  14   8        0.26        4.27     23.30 o
  14  14   8        0.27       16.44     21.36 o
  15  14   8        0.15        4.50     26.26 o
   0  15   8        0.23       14.88     22.79 o
   1  15   8       39.25       30.45     16.58 o
   2  15   8       20.10       12.45     14.24 o
   3  15   8        6.70       -0.17     12.91 o
   4  15   8        6.14       17.29     12.53 o
   5  15   8       12.32        9.27     19.25 o
   6  15   8        8.18       14.02     18.79 o
   7  15   8        2.39        1.76     19.59 o
   8  15   8        2.94       -5.00     18.39 o
   9  15   8        2.97        5.23     19.54 o
  10  15   8       21.58       13.22     21.79 o
  11  15   8        8.47       16.19     23.55 o
  12  15   8        0.44        2.09     24.88 o
  13  15   8       10.37        6.79     23.46 o
  14  15   8        2.13      -18.37     24.52 o
   2  16   8        0.47        6.83     24.47 o
   3  16   8        6.19       26.11     20.95 o
   4  16   8        0.11       -3.18     21.43 o
   5  16   8        0.41       -9.29     20.47 o
   6  16   8        0.03       -7.63     19.38 o
   7  16   8       17.12       28.62     19.52 o
   8  16   8        4.05        1.26     20.20 o
   9  16   8        0.02        4.37     19.50 o
  10  16   8       17.68        8.02     21.90 o
  11  16   8        9.15       33.85     21.71 o
  12  16   8        3.42      -11.56     22.69 o
  13  16   8        6.90        9.58     26.38 o
   6  17   8        0.01        0.66     21.27 o
   7  17   8        2.36       14.53     21.10 o
   8  17   8        5.63        0.16     21.53 o
   9  17   8       15.84       15.88     22.82 o
  10  17   8        9.56       16.39     22.28 o
  11  17   8        2.95        1.49     24.40 o
  12  17   8       17.34       27.08     24.98 o
  13  17   8       45.80       52.01     24.58 o
  -6 -16   9       21.57       39.05     27.68 o
  -5 -16   9       14.80       29.13     29.26 o
  -4 -16   9       11.64       23.17     25.85 o
  -8 -15   9       18.57        8.79     30.68 o
  -7 -15   9        2.36        9.02     27.21 o
  -6 -15   9        0.51        1.92     24.73 o
  -5 -15   9       30.70       37.57     24.99 o
  -4 -15   9        0.22       -0.97     25.12 o
  -3 -15   9        4.77       -0.87     24.23 o
 -10 -14   9        5.48       20.30     30.88 o
  -9 -14   9        8.60        5.11     27.20 o
  -8 -14   9       10.88       10.70     27.00 o
  -7 -14   9        1.41      -17.34     27.99 o
  -6 -14   9        0.03      -13.75     23.48 o
  -5 -14   9        0.29        1.56     22.93 o
  -4 -14   9        0.12       -2.29     22.66 o
  -3 -14   9       30.11       27.35     22.95 o
  -2 -14   9        6.18       -3.01     15.26 o
  -1 -14   9        0.81        8.31     22.01 o
 -14 -13   9        0.78       -9.31     19.55 o
 -13 -13   9        8.91        7.08     21.45 o
 -12 -13   9       47.98       31.02     26.86 o
 -11 -13   9        0.85        0.72     16.25 o
 -10 -13   9       22.57       40.56     16.37 o
  -9 -13   9        1.22        4.59     13.92 o
  -8 -13   9        1.95        8.28     13.72 o
  -7 -13   9        0.06       -1.35     13.00 o
  -6 -13   9        5.62      -10.92     23.07 o
  -5 -13   9        2.88        9.03     23.11 o
  -4 -13   9        6.27       -7.72     22.99 o
  -3 -13   9        3.82        2.46     21.55 o
  -2 -13   9       91.93      111.05     22.88 o
  -1 -13   9       13.93        8.92     14.97 o
   0 -13   9      105.14      119.35     21.66 o
   1 -13   9        0.04       21.39     26.34 o
 -14 -12   9        0.65       -2.35     20.17 o
 -13 -12   9       13.92        0.15     16.36 o
 -12 -12   9       25.95       28.86     17.72 o
 -11 -12   9       10.73        4.47     16.80 o
 -10 -12   9       84.10       86.63     22.06 o
  -9 -12   9       74.57       74.75     14.82 o
  -8 -12   9        0.12        5.77     13.84 o
  -7 -12   9        0.61      -10.40     13.46 o
  -6 -12   9        0.51       -5.83     12.28 o
  -5 -12   9        6.88       -3.55     23.64 o
  -4 -12   9        2.88       -2.36     21.32 o
  -3 -12   9      103.29       84.39     21.87 o
  -2 -12   9       58.56       51.52     21.79 o
  -1 -12   9      139.42       92.40     20.46 o
   0 -12   9        9.05        4.11     14.22 o
   1 -12   9       74.96       29.96     21.99 o
   2 -12   9        8.50       23.58     23.47 o
   3 -12   9        6.95       15.12     25.47 o
 -14 -11   9        0.26        6.33     30.18 o
 -13 -11   9        1.00        9.97     26.98 o
 -12 -11   9        3.06        2.98     17.11 o
 -11 -11   9       14.93        2.27     16.09 o
 -10 -11   9        3.87        0.43     15.46 o
  -9 -11   9        2.05        1.20     14.41 o
  -8 -11   9       61.69       59.32     14.90 o
  -7 -11   9      149.81      120.40     14.63 o
  -6 -11   9      119.52      104.08     23.81 o
  -5 -11   9        5.66        2.38     12.17 o
  -4 -11   9      168.39      167.59     23.25 o
  -3 -11   9       10.57        3.90     21.31 o
  -2 -11   9        8.77      -17.56     20.52 o
  -1 -11   9      158.84      163.77     20.97 o
   0 -11   9        8.04       12.26     13.51 o
   1 -11   9        6.46       -9.39     12.43 o
   2 -11   9        1.92       -5.57     22.58 o
   3 -11   9       11.89       33.16     26.14 o
   4 -11   9        2.10       19.27     21.83 o
 -15 -10   9        8.46       68.49     32.71 o
 -14 -10   9        2.24       21.28     30.72 o
 -13 -10   9       16.76       26.01     29.23 o
 -12 -10   9       16.23       22.44     12.44 o
 -11 -10   9       46.27       49.77     10.13 o
 -10 -10   9      179.12      184.53     11.05 o
  -9 -10   9      527.26      494.04     18.86 o
  -8 -10   9      203.07      220.24     17.50 o
  -7 -10   9      249.86      215.94     28.70 o
  -6 -10   9     1074.13      982.69     36.35 o
  -5 -10   9        0.60      -13.44     13.44 o
  -4 -10   9      160.16      198.53     22.77 o
  -3 -10   9      304.02      313.70     22.76 o
  -2 -10   9      172.90      172.92     19.53 o
  -1 -10   9       58.43       60.99     17.49 o
   0 -10   9      249.09      244.08     19.93 o
   1 -10   9      219.08      222.72     18.08 o
   2 -10   9        4.07       -5.31     22.39 o
   3 -10   9      291.69      326.61     27.65 o
   4 -10   9      160.88      243.10     28.81 o
   5 -10   9        1.03        2.78     23.13 o
   6 -10   9        2.23       -3.17     27.79 o
 -15  -9   9       16.34       37.91     28.96 o
 -14  -9   9       16.42       15.64     29.02 o
 -13  -9   9       28.54       25.76     25.46 o
 -12  -9   9       14.11       14.91     24.45 o
 -11  -9   9        0.30        0.33     23.45 o
 -10  -9   9      168.42      202.63     25.40 o
  -9  -9   9        3.28        6.90      8.44 o
  -8  -9   9       29.43       31.55     12.57 o
  -7  -9   9      142.20      173.06     14.64 o
  -6  -9   9      196.13      206.48      7.37 o
  -5  -9   9      602.08      471.57     15.87 o
  -4  -9   9      639.81      662.41     17.65 o
  -3  -9   9        5.26       10.97      7.93 o
  -2  -9   9        0.02        6.24      4.23 o
  -1  -9   9      509.18      485.83     18.40 o
   0  -9   9      771.40      772.82     12.44 o
   1  -9   9      267.93      235.58      8.75 o
   2  -9   9      460.38      477.96     11.39 o
   3  -9   9       12.75       15.58      9.89 o
   4  -9   9        1.08        9.22     11.41 o
   5  -9   9       67.22       47.49     12.07 o
   6  -9   9        4.92       15.14     26.01 o
   7  -9   9       21.14       29.36     22.16 o
 -15  -8   9        1.68       26.01     29.16 o
 -14  -8   9       11.77       22.39     15.57 o
 -13  -8   9        0.58       -2.63     13.48 o
 -12  -8   9        5.22       -7.08     12.88 o
 -11  -8   9        0.92       -6.94     12.10 o
 -10  -8   9       43.78       42.19     22.74 o
  -9  -8   9       84.79       58.85     22.50 o
  -8  -8   9       57.62       34.70     13.79 o
  -7  -8   9      114.29      108.20     17.45 o
  -6  -8   9       29.38       44.19      6.14 o
  -5  -8   9     1050.15     1074.56     14.45 o
  -4  -8   9        8.80        3.05      5.07 o
  -3  -8   9       25.90       18.59      2.83 o
  -2  -8   9     1231.98     1011.29      6.43 o
  -1  -8   9      630.65      664.36      8.95 o
   0  -8   9      655.35      684.60     30.80 o
   1  -8   9       77.81       81.58      7.34 o
   2  -8   9      219.29      200.64      8.72 o
   3  -8   9      181.93      167.69      9.78 o
   4  -8   9      251.01      258.13     13.50 o
   5  -8   9        2.64       12.34     11.50 o
   6  -8   9        1.76        0.02     12.47 o
   7  -8   9       26.89       20.60     14.51 o
   8  -8   9        2.70       -7.15     15.19 o
 -15  -7   9       13.34       25.67     20.19 o
 -14  -7   9       25.68       50.81     16.48 o
 -13  -7   9        0.02        3.26     14.41 o
 -12  -7   9        0.49       -3.46     12.99 o
 -11  -7   9        5.09       -0.34     12.60 o
 -10  -7   9      161.46      153.96     27.40 o
  -9  -7   9       60.53       50.39     10.96 o
  -8  -7   9      109.90      106.28      9.92 o
  -7  -7   9       75.81       85.08     14.06 o
  -6  -7   9     2340.67     2385.14     23.11 o
  -5  -7   9       78.84      116.16      4.33 o
  -4  -7   9       91.53      100.26      2.26 o
  -3  -7   9       44.74       74.46      4.15 o
  -2  -7   9      279.12      271.96     17.48 o
  -1  -7   9     1138.83     1110.13     12.16 o
   0  -7   9       16.90       20.55      5.63 o
   1  -7   9       12.37       11.69      5.70 o
   2  -7   9       43.66       32.09      6.77 o
   3  -7   9      118.96      115.80      7.66 o
   4  -7   9       70.87       71.87      7.96 o
   5  -7   9      415.88      351.82     14.99 o
   6  -7   9        7.82        1.41     12.23 o
   7  -7   9       50.39       68.86     13.32 o
   8  -7   9       35.00       50.49     15.06 o
   9  -7   9        1.30       18.53     18.79 o
  10  -7   9       29.82       35.52     21.12 o
 -15  -6   9        0.66       -8.41     21.82 o
 -14  -6   9        0.82        7.65     20.43 o
 -13  -6   9      117.45      118.69     16.49 o
 -12  -6   9      129.29      143.44     15.46 o
 -11  -6   9        4.11       -7.06     12.54 o
 -10  -6   9      925.14      953.07     19.92 o
  -9  -6   9      109.72      110.10     11.92 o
  -8  -6   9      171.27      205.94     11.72 o
  -7  -6   9       11.86       13.29      7.96 o
  -6  -6   9       75.65       62.49      4.91 o
  -5  -6   9        6.68       14.11      4.83 o
  -4  -6   9      213.14      201.39      5.82 o
  -3  -6   9     2127.14     2230.83     23.19 o
  -2  -6   9      597.04      597.60      8.27 o
  -1  -6   9        0.01       -3.60     12.65 o
   0  -6   9     1680.92     1839.63     14.76 o
   1  -6   9        5.19        1.53      1.50 o
   2  -6   9       79.70       75.92      5.58 o
   3  -6   9      120.25      118.11      7.17 o
   4  -6   9       34.97       30.93      8.39 o
   5  -6   9      495.96      435.87     11.38 o
   6  -6   9      944.70      939.38     49.16 o
   7  -6   9       10.02        9.81     12.72 o
   8  -6   9        5.92        0.69     13.94 o
   9  -6   9       94.69       97.03     19.28 o
  10  -6   9       28.20       12.09     18.80 o
  11  -6   9        5.25      -10.75     21.22 o
 -15  -5   9       41.90       53.34     25.16 o
 -14  -5   9       14.59       32.55     22.83 o
 -13  -5   9       10.75        4.27     14.72 o
 -12  -5   9      354.47      400.93     36.15 o
 -11  -5   9      320.67      295.32     17.21 o
 -10  -5   9      159.12      223.82     15.91 o
  -9  -5   9       68.36       62.16     11.37 o
  -8  -5   9       10.64        3.42      4.46 o
  -7  -5   9      868.24      895.22     21.85 o
  -6  -5   9      233.96      241.60      6.74 o
  -5  -5   9     1222.90     1172.12     14.58 o
  -4  -5   9      522.85      463.59      5.51 o
  -3  -5   9      498.39      373.31     10.31 o
  -2  -5   9       36.15       35.74      4.88 o
  -1  -5   9      507.39      567.75     10.26 o
   0  -5   9      292.72      255.94     12.35 o
   1  -5   9     1859.32     1912.03     55.80 o
   2  -5   9      790.01      841.82     28.00 o
   3  -5   9      101.90       89.32      6.09 o
   4  -5   9      125.03      101.55      6.68 o
   5  -5   9      344.49      351.59     12.92 o
   6  -5   9       19.58       15.73      6.84 o
   7  -5   9       41.43       36.44     11.66 o
   8  -5   9       21.48        5.56     13.16 o
   9  -5   9       15.04       13.14     16.88 o
  10  -5   9        0.13        5.45     18.75 o
  11  -5   9      155.16      163.15     24.84 o
  12  -5   9       15.61       30.26     23.34 o
 -14  -4   9       24.52       19.45     21.19 o
 -13  -4   9       16.11       -6.33     21.30 o
 -12  -4   9       20.95       30.92     14.04 o
 -11  -4   9        2.04        8.94     15.62 o
 -10  -4   9       91.18      100.32     13.53 o
  -9  -4   9       11.25       11.47     10.99 o
  -8  -4   9      119.51       99.00     10.42 o
  -7  -4   9      182.21      137.45     12.78 o
  -6  -4   9       71.62       94.78      4.71 o
  -5  -4   9       14.53       19.61      2.66 o
  -4  -4   9     2091.45     2188.05     14.48 o
  -3  -4   9        6.20        6.54      1.94 o
  -2  -4   9        8.92       16.84      4.65 o
  -1  -4   9     1974.80     2053.90     19.81 o
   0  -4   9     2427.04     2230.50     27.39 o
   1  -4   9     4960.87     4831.37     42.26 o
   2  -4   9      161.46      176.23      3.87 o
   3  -4   9     1835.90     1969.78     17.91 o
   4  -4   9        5.31        2.90      5.24 o
   5  -4   9      271.36      248.49     13.91 o
   6  -4   9        8.11        8.47      6.40 o
   7  -4   9      201.80      201.41     16.61 o
   8  -4   9        1.77       -0.26     13.15 o
   9  -4   9       99.58       82.87     18.85 o
  10  -4   9       58.58       58.74     18.25 o
  11  -4   9       10.79       18.24     21.33 o
  12  -4   9       13.07        8.53     21.49 o
 -14  -3   9        0.35       -2.27     21.68 o
 -13  -3   9       35.27       32.61     19.83 o
 -12  -3   9       12.39        5.06     19.03 o
 -11  -3   9       20.04       21.07     13.70 o
 -10  -3   9      140.12      115.30     13.65 o
  -9  -3   9       41.12       36.22     11.56 o
  -8  -3   9       93.77      122.95     11.35 o
  -7  -3   9       30.77       32.26      9.05 o
  -6  -3   9      464.54      428.59      8.56 o
  -5  -3   9      278.35      304.20      5.36 o
  -4  -3   9      102.94      154.13      3.43 o
  -3  -3   9        1.59        3.01      2.70 o
  -2  -3   9      128.72      189.34      2.96 o
  -1  -3   9     6155.73     6180.62     16.75 o
   0  -3   9     1744.55     1869.14     28.14 o
   1  -3   9      584.74      567.46     12.63 o
   2  -3   9      135.02      100.90      5.11 o
   3  -3   9       89.07      109.49      4.06 o
   4  -3   9      323.25      337.54      9.56 o
   5  -3   9       36.52       34.16      7.95 o
   6  -3   9       99.73       94.12      9.81 o
   7  -3   9        0.02        2.95     10.98 o
   8  -3   9       42.18       46.13     12.73 o
   9  -3   9      278.21      304.42     21.58 o
  10  -3   9        0.59       -6.74     18.11 o
  11  -3   9       61.84       57.95     19.23 o
  12  -3   9       65.23       83.73     24.22 o
  13  -3   9       49.80       50.10     22.95 o
 -14  -2   9       69.60       87.16     26.96 o
 -13  -2   9       22.72       36.07     21.63 o
 -12  -2   9        9.15        9.57     18.93 o
 -11  -2   9        9.18       22.38     13.34 o
 -10  -2   9      113.11      116.46     13.84 o
  -9  -2   9        4.86        6.16     11.71 o
  -8  -2   9      219.69      221.72     12.45 o
  -7  -2   9      192.49      208.91     10.85 o
  -6  -2   9      185.18      198.82      9.88 o
  -5  -2   9      229.00      219.99      6.42 o
  -4  -2   9     1295.78     1561.68     14.99 o
  -3  -2   9      305.29      439.97      5.43 o
  -2  -2   9      706.59      661.87      5.11 o
  -1  -2   9       38.67       63.84      2.86 o
   0  -2   9     1594.61     1502.06     22.93 o
   1  -2   9     1870.29     2217.04     11.59 o
   2  -2   9        0.86        4.97      3.08 o
   3  -2   9     2118.72     2080.08     13.99 o
   4  -2   9     1276.69     1452.03     14.59 o
   5  -2   9      112.17      122.52      8.19 o
   6  -2   9       28.32       40.06      9.02 o
   7  -2   9       30.75       40.58     10.55 o
   8  -2   9      126.83      128.26     17.13 o
   9  -2   9        8.98        8.77     16.20 o
  10  -2   9       12.54       27.71     18.03 o
  11  -2   9       15.05        8.82     18.94 o
  12  -2   9       71.83       89.33     21.54 o
  13  -2   9        8.58       32.37     22.31 o
 -13  -1   9       20.17       39.44     25.48 o
 -12  -1   9        2.58       10.85     21.11 o
 -11  -1   9       54.94       54.55     20.69 o
 -10  -1   9        1.72       -3.58     11.70 o
  -9  -1   9      601.31      553.90     16.44 o
  -8  -1   9      387.32      390.02     22.51 o
  -7  -1   9       11.35       40.34      9.71 o
  -6  -1   9       16.40       16.35      9.07 o
  -5  -1   9       42.40       25.92      7.13 o
  -4  -1   9      920.10     1097.37     15.23 o
  -3  -1   9      388.62      250.93      5.11 o
  -2  -1   9     3236.63     3525.75     28.20 o
  -1  -1   9      600.14      678.62     13.31 o
   0  -1   9      281.14      278.47     10.63 o
   1  -1   9     2133.92     1901.96     13.03 o
   2  -1   9     1140.60     1067.60     21.64 o
   3  -1   9     1171.71     1045.05      7.92 o
   4  -1   9        5.41       14.37      3.65 o
   5  -1   9        3.14        3.62      6.44 o
   6  -1   9      350.28      330.76     13.69 o
   7  -1   9       11.37       19.22      8.92 o
   8  -1   9       91.34       89.97     15.35 o
   9  -1   9      160.51      152.35     18.33 o
  10  -1   9       63.11       64.98     18.96 o
  11  -1   9        3.74        9.53     17.72 o
  12  -1   9        8.57        6.63     20.86 o
  13  -1   9       75.31       69.43     23.94 o
 -13   0   9        1.36       -2.67     26.23 o
 -12   0   9       52.91       54.51     20.71 o
 -11   0   9      185.54      188.10     24.16 o
 -10   0   9       24.93       25.61     20.28 o
  -9   0   9      513.34      592.64     28.84 o
  -8   0   9      897.75      985.57     73.03 o
  -7   0   9      191.74      161.00     10.30 o
  -6   0   9     1997.36     2044.25     69.80 o
  -5   0   9       38.30       14.30      7.06 o
  -4   0   9      318.20      374.10     11.88 o
  -3   0   9      945.29     1047.75     21.24 o
  -2   0   9      382.14      366.47      6.73 o
  -1   0   9     2713.96     3088.86     39.47 o
   0   0   9       14.26        3.86      2.89 o
   1   0   9       18.59        9.38      3.00 o
   2   0   9     3026.89     3559.57     24.74 o
   3   0   9      322.19      264.36      6.63 o
   4   0   9      256.74      296.58      5.52 o
   5   0   9       96.00      111.72      5.67 o
   6   0   9     1064.27     1004.84     11.46 o
   7   0   9       73.64       95.78     13.92 o
   8   0   9       90.56       97.67     15.44 o
   9   0   9       34.61       50.86     17.32 o
  10   0   9       20.31       27.77     17.28 o
  11   0   9      316.47      365.40     24.90 o
  12   0   9      136.82      152.89     21.69 o
  13   0   9       75.32       92.87     24.56 o
  14   0   9       12.48       14.40     25.82 o
 -12   1   9       45.28       77.52     23.82 o
 -11   1   9      185.42      224.88     25.30 o
 -10   1   9       11.48       55.35     21.12 o
  -9   1   9      412.56      375.55     23.10 o
  -8   1   9        2.66        9.55      9.93 o
  -7   1   9       16.63        0.91      9.47 o
  -6   1   9       51.88       51.29      8.38 o
  -5   1   9      331.51      390.94     17.26 o
  -4   1   9      187.96      125.50     14.05 o
  -3   1   9      142.88      103.56     10.49 o
  -2   1   9      202.66      130.28      6.34 o
  -1   1   9       77.25       47.68      3.56 o
   0   1   9       17.64        0.57      2.89 o
   1   1   9       25.46       46.82      6.36 o
   2   1   9       72.12       47.07      5.12 o
   3   1   9       15.94       34.71      2.95 o
   4   1   9     2663.60     2992.50     33.90 o
   5   1   9      194.75      311.90     11.75 o
   6   1   9      980.90     1060.33     12.15 o
   7   1   9      190.25      183.38     11.55 o
   8   1   9     1547.24     1637.05     29.66 o
   9   1   9      283.12      280.45     18.88 o
  10   1   9      188.57      227.58     21.47 o
  11   1   9      225.39      254.18     22.79 o
  12   1   9       20.54       22.70     21.44 o
  13   1   9        0.60       14.11     21.86 o
  14   1   9        6.30       17.38     25.97 o
 -12   2   9       42.33       21.01     26.01 o
 -11   2   9        1.52       21.69     24.64 o
 -10   2   9        4.95       14.30     22.57 o
  -9   2   9       22.88       20.62     18.18 o
  -8   2   9      618.97      620.38     28.26 o
  -7   2   9      417.70      422.43     31.23 o
  -6   2   9       57.52       31.61      8.55 o
  -5   2   9       62.50       71.82      7.55 o
  -4   2   9      785.80      950.17     25.88 o
  -3   2   9        5.80        6.48     12.48 o
  -2   2   9      492.59      602.55     12.04 o
  -1   2   9       19.04       36.05     10.25 o
   0   2   9      937.39      838.33     20.18 o
   1   2   9       28.91       19.30      3.88 o
   2   2   9    11861.15    12376.83     39.05 o
   3   2   9     4101.11     4661.27     77.97 o
   4   2   9        0.28        7.04      3.83 o
   5   2   9     3363.91     3284.86     47.77 o
   6   2   9        9.24       10.90      4.80 o
   7   2   9      134.67      133.20      9.70 o
   8   2   9       49.58       33.75      7.97 o
   9   2   9        9.32       -0.98     10.73 o
  10   2   9      127.42      106.53     17.71 o
  11   2   9      100.82      103.87     21.63 o
  12   2   9       72.75       82.78     20.93 o
  13   2   9        0.44      -10.06     22.15 o
  14   2   9      112.33      151.88     26.51 o
 -11   3   9       46.92       65.59     26.21 o
 -10   3   9        2.54       11.16     19.55 o
  -9   3   9       14.79       -1.41     22.77 o
  -8   3   9        5.08        0.55     19.59 o
  -7   3   9      235.63      219.63     30.81 o
  -6   3   9       40.94       16.52     13.71 o
  -5   3   9        8.67        0.00      6.49 o
  -4   3   9       15.55       18.80      6.92 o
  -3   3   9      223.31      235.82     15.93 o
  -2   3   9      611.61      821.46     36.09 o
  -1   3   9      262.09      304.33      8.93 o
   0   3   9       41.87       42.87      9.19 o
   1   3   9      940.71      914.01     26.19 o
   2   3   9      457.51      535.69     11.99 o
   3   3   9       59.12       41.14      6.19 o
   4   3   9        1.99       13.05      8.49 o
   5   3   9        0.11        5.95      3.51 o
   6   3   9      125.19      100.39      5.16 o
   7   3   9       49.08       46.99      5.55 o
   8   3   9      715.91      702.57     15.12 o
   9   3   9       70.62       57.31      8.39 o
  10   3   9      394.47      292.56     10.70 o
  11   3   9      393.48      359.19     12.17 o
  12   3   9      177.66      167.50     15.12 o
  13   3   9       26.26       33.96     13.51 o
  14   3   9       12.35       21.40     14.56 o
  15   3   9        5.70       14.01     10.69 o
 -10   4   9       58.20       75.24     22.12 o
  -9   4   9        0.96       -6.40     23.57 o
  -8   4   9       48.65       54.38     23.00 o
  -7   4   9       55.64       28.42     21.02 o
  -6   4   9        6.37       -4.00      6.66 o
  -5   4   9      196.40      154.28      9.10 o
  -4   4   9        0.03        5.18     15.03 o
  -3   4   9       57.36       77.08     16.79 o
  -2   4   9     1679.73     1631.22     20.32 o
  -1   4   9      686.04      707.77     28.17 o
   0   4   9      492.85      442.06      9.40 o
   1   4   9        3.60        9.63      3.25 o
   2   4   9      709.07      791.85     11.14 o
   3   4   9     1555.97     1451.64     20.94 o
   4   4   9     1685.74     1657.76     67.49 o
   5   4   9      178.34      153.27      5.16 o
   6   4   9      736.35      814.28     12.67 o
   7   4   9     1247.78     1313.13     11.81 o
   8   4   9       33.98       45.85      6.29 o
   9   4   9       13.06       12.05      9.52 o
  10   4   9       30.20       19.98     10.37 o
  11   4   9        5.41        0.82     11.61 o
  12   4   9       44.32       45.75     10.89 o
  13   4   9       20.16       22.39     10.17 o
  14   4   9      103.23       80.00     11.49 o
  15   4   9       14.67       19.37     10.50 o
  16   4   9       37.03       25.63     20.87 o
 -10   5   9       79.49      112.13     29.25 o
  -9   5   9       17.31        5.18     23.83 o
  -8   5   9        8.99        2.22     19.19 o
  -7   5   9      159.64      147.25     22.94 o
  -6   5   9       23.60       49.32     21.34 o
  -5   5   9      158.22      161.65     15.35 o
  -4   5   9       78.68       58.37     18.17 o
  -3   5   9       34.34       22.31     16.84 o
  -2   5   9     1776.38     1872.18     31.36 o
  -1   5   9      739.60      751.30     22.37 o
   0   5   9      311.60      371.83     10.26 o
   1   5   9      150.30      109.96      4.48 o
   2   5   9       30.03       34.84      5.43 o
   3   5   9     1832.47     2140.46     23.25 o
   4   5   9      272.93      352.57     12.51 o
   5   5   9      460.94      465.05     12.80 o
   6   5   9      860.51      850.68     12.08 o
   7   5   9        0.40        3.31      4.93 o
   8   5   9      719.15      679.41     21.40 o
   9   5   9        3.36        2.12      9.04 o
  10   5   9      132.12       96.47     11.56 o
  11   5   9       17.44       -1.32     11.17 o
  12   5   9        4.14        1.61     11.97 o
  13   5   9       30.34       47.20     12.57 o
  14   5   9        7.08       16.36     13.12 o
  15   5   9        2.72        7.17     12.34 o
  16   5   9        8.94        4.33     20.40 o
  -9   6   9        0.34       16.28     26.59 o
  -8   6   9       96.87       85.51     26.70 o
  -7   6   9        0.24       -8.15     23.63 o
  -6   6   9      159.41      170.41     22.78 o
  -5   6   9       34.45       52.25     22.05 o
  -4   6   9        0.96       -5.37     18.95 o
  -3   6   9      809.70      935.02     39.84 o
  -2   6   9      266.01      302.74     14.32 o
  -1   6   9        4.66        6.69     14.26 o
   0   6   9      354.04      273.57      8.16 o
   1   6   9       16.22       17.15      6.59 o
   2   6   9      245.40      227.22     11.06 o
   3   6   9     1112.32     1246.31     17.44 o
   4   6   9      677.65      729.01      9.81 o
   5   6   9       23.93       22.40      9.18 o
   6   6   9      333.46      319.95     12.16 o
   7   6   9      165.53      237.77     15.45 o
   8   6   9     1030.37     1175.55     19.01 o
   9   6   9       42.35       85.45     11.84 o
  10   6   9       39.97       38.92     10.88 o
  11   6   9       39.34       47.34     12.73 o
  12   6   9        4.17       -3.51     11.31 o
  13   6   9        3.39        0.86     12.02 o
  14   6   9        3.99        0.82     12.22 o
  15   6   9       36.20       66.49     14.16 o
  16   6   9       12.19       10.89     19.10 o
  -8   7   9       35.26       12.59     26.81 o
  -7   7   9        1.36       -9.83     25.76 o
  -6   7   9      112.59      110.25     23.76 o
  -5   7   9        0.11       -0.90     22.47 o
  -4   7   9       80.73       18.82     21.42 o
  -3   7   9      112.66      127.63     21.51 o
  -2   7   9       76.33       86.67     13.50 o
  -1   7   9      140.68      184.50     19.55 o
   0   7   9        7.92        2.08      5.36 o
   1   7   9       34.00       47.54      8.07 o
   2   7   9        2.15       15.94      7.07 o
   3   7   9      337.03      449.94      8.45 o
   4   7   9      766.79      781.96     15.13 o
   5   7   9        0.93       -2.54      3.97 o
   6   7   9       59.71       53.82     10.90 o
   7   7   9        5.81       -6.07     10.70 o
   8   7   9       64.51      115.07     11.43 o
   9   7   9      115.66      122.53     13.96 o
  10   7   9      246.25      185.83     22.63 o
  11   7   9      172.73      178.05     15.27 o
  12   7   9       18.08       20.17     12.46 o
  13   7   9       29.55       22.43     11.62 o
  14   7   9        8.69        2.22     12.59 o
  15   7   9        5.71        2.43     12.37 o
  16   7   9        2.32        5.45     20.55 o
  17   7   9       11.27       36.71     22.76 o
  -7   8   9       60.93       50.20     26.53 o
  -6   8   9       31.85       21.12     26.01 o
  -5   8   9       17.10       41.90     21.62 o
  -4   8   9      415.24      434.30     28.98 o
  -3   8   9      126.11      126.44     21.65 o
  -2   8   9      271.94      276.38     25.17 o
  -1   8   9       28.81       29.93     20.37 o
   0   8   9      224.11      177.97     25.90 o
   1   8   9       16.34       27.12      9.22 o
   2   8   9       35.71       32.45      8.13 o
   3   8   9       81.89       66.01      7.31 o
   4   8   9       10.80       18.28      5.53 o
   5   8   9      309.80      407.13      9.00 o
   6   8   9      135.80      160.25     17.76 o
   7   8   9      263.30      345.45     14.29 o
   8   8   9        1.50        2.70     10.62 o
   9   8   9     1493.10     1670.95     33.49 o
  10   8   9      138.85      150.07     15.50 o
  11   8   9       70.03       55.70     14.91 o
  12   8   9      268.41      203.39     14.65 o
  13   8   9      136.39      117.64     14.43 o
  14   8   9       35.41       44.93     12.95 o
  15   8   9        4.11       -0.12     12.92 o
  16   8   9      109.09      104.28     20.84 o
  17   8   9       16.56       28.74     22.31 o
  -6   9   9      160.68      159.40     25.65 o
  -5   9   9       27.26       41.72     25.80 o
  -4   9   9      325.20      328.77     27.70 o
  -3   9   9       24.59       34.01     23.03 o
  -2   9   9       19.33        0.71     19.63 o
  -1   9   9       35.28       53.22     22.05 o
   0   9   9      210.45      173.64     23.10 o
   1   9   9       83.85       80.52     11.55 o
   2   9   9     1137.59     1071.90     26.40 o
   3   9   9      103.68       91.68      8.88 o
   4   9   9      170.34      183.28      8.74 o
   5   9   9      257.13      244.41      8.03 o
   6   9   9        5.97        3.06     12.16 o
   7   9   9        5.33       11.98     11.93 o
   8   9   9        7.29       -2.56     12.90 o
   9   9   9     1322.19     1266.21     22.79 o
  10   9   9      370.97      312.73     24.96 o
  11   9   9       16.34       20.23     13.12 o
  12   9   9       37.11       58.58     12.66 o
  13   9   9        0.10       -0.15     11.93 o
  14   9   9        0.03        5.94     12.62 o
  15   9   9       29.36       26.34     12.80 o
  16   9   9        4.05        8.92     19.85 o
  17   9   9       40.12       46.31     21.65 o
  -5  10   9       82.02      157.19     29.86 o
  -4  10   9       13.87       23.93     24.01 o
  -3  10   9       24.64       32.27     26.54 o
  -2  10   9       81.44       42.09     25.57 o
  -1  10   9      108.91       76.77     15.52 o
   0  10   9       86.38       83.21     13.87 o
   1  10   9     1065.40     1346.60     21.81 o
   2  10   9      389.21      410.23     16.97 o
   3  10   9      120.76      154.23     16.71 o
   4  10   9      112.85      119.81      9.51 o
   5  10   9        0.43       -2.53      7.55 o
   6  10   9       37.52       40.50     10.73 o
   7  10   9       15.47       16.00     12.41 o
   8  10   9      858.49      972.91     21.76 o
   9  10   9      258.29      232.80     16.95 o
  10  10   9        0.57       40.43     21.00 o
  11  10   9       31.51       39.83     13.18 o
  12  10   9       13.41       -3.82     12.15 o
  13  10   9        0.28      -10.86     13.11 o
  14  10   9        0.78       -5.78     13.52 o
  15  10   9       31.24       13.45     13.68 o
  16  10   9        8.15       20.98     20.88 o
  -4  11   9        0.43       25.37     27.39 o
  -3  11   9       38.19        4.36     23.47 o
  -2  11   9       95.41       65.16     23.36 o
  -1  11   9      136.24      115.92     23.37 o
   0  11   9      262.32      342.00     27.26 o
   1  11   9       29.28       33.32     13.29 o
   2  11   9      433.42      404.49     15.62 o
   3  11   9        4.21       17.21     15.63 o
   4  11   9       24.62       60.82      9.72 o
   5  11   9      133.74      114.47      9.78 o
   6  11   9       54.68       50.70      8.26 o
   7  11   9      128.85      126.64     18.94 o
   8  11   9       65.14       56.78     15.10 o
   9  11   9      197.38      246.26     16.87 o
  10  11   9      234.39      301.46     16.28 o
  11  11   9       23.28       26.91     13.85 o
  12  11   9       94.97       75.34     14.33 o
  13  11   9        1.31       -6.84     13.66 o
  14  11   9        0.00       -3.55     14.41 o
  15  11   9        0.01       -7.85     15.05 o
  -3  12   9        4.50       18.79     26.54 o
  -2  12   9        1.10       -6.07     24.24 o
  -1  12   9       32.86       24.18     21.50 o
   0  12   9       50.05       58.91     14.15 o
   1  12   9       41.49       45.70     13.28 o
   2  12   9       85.75       84.67     13.33 o
   3  12   9      106.50       87.59     12.90 o
   4  12   9       28.88       48.44     11.34 o
   5  12   9      117.30      150.00     11.45 o
   6  12   9       54.91       73.00      9.96 o
   7  12   9       36.72       24.72      8.86 o
   8  12   9      327.79      377.40     17.38 o
   9  12   9        0.16        3.10     13.22 o
  10  12   9       15.96       -0.36     14.39 o
  11  12   9       54.07       31.67     14.15 o
  12  12   9        4.67        9.96     14.05 o
  13  12   9       10.06       11.07     14.61 o
  14  12   9       17.62       33.80     13.90 o
  15  12   9       21.73       46.59     22.75 o
  -2  13   9        6.05       18.91     27.84 o
  -1  13   9        3.90        4.25     22.19 o
   0  13   9       14.80       21.80     14.56 o
   1  13   9        1.51       -6.70     13.05 o
   2  13   9        0.69        9.55     13.16 o
   3  13   9        4.62       12.25     11.61 o
   4  13   9        0.02        3.07     11.05 o
   5  13   9      137.80      167.50     27.51 o
   6  13   9      128.72      111.99     11.45 o
   7  13   9       44.83       39.17      9.58 o
   8  13   9       47.74       54.80     21.86 o
   9  13   9       19.17        9.95     14.25 o
  10  13   9       22.27       19.34     14.22 o
  11  13   9       57.69       84.05     15.16 o
  12  13   9       13.79       17.58     14.77 o
  13  13   9        1.42        8.80     14.99 o
  14  13   9        0.40        7.25     20.72 o
  15  13   9        4.56       -1.45     22.75 o
  -1  14   9        7.37       13.42     23.98 o
   0  14   9        5.51        7.17     16.31 o
   1  14   9        0.59        4.91     13.48 o
   2  14   9        5.07        3.91     13.18 o
   3  14   9       91.13      119.63     14.19 o
   4  14   9        2.78        8.14     11.57 o
   5  14   9        0.08       -2.24     11.00 o
   6  14   9       97.63      140.84     22.35 o
   7  14   9       21.17       19.84     20.28 o
   8  14   9       10.77        0.54     18.74 o
   9  14   9        1.30       -2.39     20.73 o
  10  14   9        3.14      -22.27     22.27 o
  11  14   9        0.30       -8.60     15.05 o
  12  14   9        2.90        9.68     21.53 o
  13  14   9       64.17       73.95     25.03 o
  14  14   9        3.76        2.67     21.69 o
   1  15   9       11.96        8.51     27.39 o
   2  15   9       51.34       30.65     21.35 o
   3  15   9        0.98        3.96     20.01 o
   4  15   9        6.13        1.89     20.98 o
   5  15   9        2.14        6.93     19.00 o
   6  15   9        1.58        8.61     19.17 o
   7  15   9       64.50       92.23     22.45 o
   8  15   9        1.75      -11.02     21.24 o
   9  15   9        5.26        0.01     20.91 o
  10  15   9        5.10        3.09     21.73 o
  11  15   9        1.09       -1.72     21.18 o
  12  15   9        2.43        3.05     25.43 o
  13  15   9        2.94       19.76     23.23 o
  14  15   9        6.97       -5.64     24.83 o
   2  16   9        7.89        5.59     23.20 o
   3  16   9        0.19       10.74     22.26 o
   4  16   9       12.13       16.36     21.40 o
   5  16   9       14.46       29.79     20.60 o
   6  16   9       32.64       22.84     20.39 o
   7  16   9        3.33       -4.10     19.24 o
   8  16   9        1.07        7.68     20.11 o
   9  16   9        3.29        6.74     21.21 o
  10  16   9        6.17       16.25     22.70 o
  11  16   9       15.67       20.26     24.95 o
  12  16   9        0.74       -4.27     24.40 o
  13  16   9       23.19       13.28     27.29 o
   4  17   9        0.03       -4.39     21.85 o
   5  17   9       16.24       17.03     21.97 o
   6  17   9        1.82        4.52     21.07 o
   7  17   9        0.01      -11.11     20.81 o
   8  17   9       27.17       24.21     23.49 o
   9  17   9       26.31       31.41     24.02 o
  10  17   9        2.87       -0.95     23.24 o
  11  17   9        0.00       -8.73     22.35 o
  12  17   9        0.51       -6.57     25.07 o
  -4 -16  10        5.36       18.80     28.26 o
  -7 -15  10        2.79      -17.63     28.39 o
  -6 -15  10       22.87       52.59     29.27 o
  -5 -15  10       15.22       11.70     27.41 o
  -4 -15  10        1.27       13.62     24.80 o
  -3 -15  10        9.70       22.86     24.44 o
  -9 -14  10       52.15       38.87     30.53 o
  -8 -14  10        5.23        7.44     28.66 o
  -7 -14  10       36.98       53.85     25.86 o
  -6 -14  10       39.97       29.64     27.39 o
  -5 -14  10       66.06       82.53     25.95 o
  -4 -14  10        0.03       -4.82     24.50 o
  -3 -14  10       24.13       32.30     22.85 o
  -2 -14  10        0.03       -8.89     15.45 o
 -13 -13  10        0.72      -13.11     20.61 o
 -12 -13  10        3.51        9.61     22.93 o
 -11 -13  10        1.91        4.96     16.75 o
 -10 -13  10        9.96       12.96     15.76 o
  -9 -13  10       14.92       18.91     15.32 o
  -8 -13  10       28.60       40.00     14.35 o
  -7 -13  10        9.45        2.55     13.26 o
  -6 -13  10       17.53        0.29     26.39 o
  -5 -13  10       29.17       10.33     22.17 o
  -4 -13  10        0.07       -6.96     21.73 o
  -3 -13  10        0.22      -10.54     21.00 o
  -2 -13  10       21.00       29.54     21.62 o
  -1 -13  10        0.06       -8.57     14.82 o
   0 -13  10        0.01       -0.71     24.07 o
   1 -13  10       10.06       14.28     24.19 o
 -13 -12  10        0.00        8.27     18.34 o
 -12 -12  10        8.15      -11.36     18.34 o
 -11 -12  10        1.11      -12.42     16.56 o
 -10 -12  10       98.09      116.39     16.60 o
  -9 -12  10        0.06       -3.01     14.40 o
  -8 -12  10       18.76       20.27     13.57 o
  -7 -12  10        1.49        5.70     14.11 o
  -6 -12  10        3.57       -1.13     13.33 o
  -5 -12  10      219.04      195.33     24.79 o
  -4 -12  10       13.99       -5.17     23.06 o
  -3 -12  10        4.66      -14.82     21.56 o
  -2 -12  10       17.27      -15.32     21.50 o
  -1 -12  10       72.32       87.98     20.59 o
   0 -12  10        3.75        8.41     14.20 o
   1 -12  10       48.17       35.55     25.30 o
   2 -12  10       22.31       24.84     20.57 o
   3 -12  10        0.02      -27.33     27.33 o
 -13 -11  10        0.27       -7.71     17.35 o
 -12 -11  10        2.52        1.10     17.02 o
 -11 -11  10       64.92       70.73     18.44 o
 -10 -11  10       53.89       51.06     17.22 o
  -9 -11  10      140.13      136.03     17.31 o
  -8 -11  10       19.29       14.25     13.93 o
  -7 -11  10      128.12      109.00     14.11 o
  -6 -11  10       26.83       22.18     13.20 o
  -5 -11  10      295.64      270.33     20.27 o
  -4 -11  10      151.26      110.66     21.59 o
  -3 -11  10       15.76       25.50     21.15 o
  -2 -11  10      206.41      232.50     23.03 o
  -1 -11  10      331.79      356.10     23.25 o
   0 -11  10        0.07      -10.57     12.35 o
   1 -11  10       56.80       39.53     12.93 o
   2 -11  10       47.04       35.92     20.31 o
   3 -11  10        3.11        5.47     24.88 o
   4 -11  10       16.33       21.03     25.54 o
 -15 -10  10        2.89       20.86     32.37 o
 -14 -10  10        6.30        8.91     29.07 o
 -13 -10  10       10.42       17.27     26.63 o
 -12 -10  10        4.17       22.27     25.86 o
 -11 -10  10        4.03       -3.15     16.18 o
 -10 -10  10       14.25        9.90     15.05 o
  -9 -10  10        0.14        6.33     15.18 o
  -8 -10  10       36.98       19.99     13.97 o
  -7 -10  10       59.74       38.98     28.99 o
  -6 -10  10      260.93      280.41     16.16 o
  -5 -10  10      175.17      161.76     14.88 o
  -4 -10  10      341.06      325.53     25.09 o
  -3 -10  10       55.47       52.47     19.87 o
  -2 -10  10        6.48        9.17     17.67 o
  -1 -10  10       67.72       79.05     17.80 o
   0 -10  10       71.36       97.30     18.44 o
   1 -10  10      158.14      121.61     14.00 o
   2 -10  10       30.73       14.01     11.68 o
   3 -10  10       23.67       40.98     21.11 o
   4 -10  10        3.04        6.37     24.26 o
   5 -10  10       40.16       67.99     26.79 o
 -15  -9  10        0.78       11.74     30.62 o
 -14  -9  10        2.00       21.30     28.13 o
 -13  -9  10       18.30       22.88     28.67 o
 -12  -9  10       74.59       80.07     27.32 o
 -11  -9  10       33.16       23.62     26.37 o
 -10  -9  10       35.36       30.07     15.64 o
  -9  -9  10      299.22      323.62     18.55 o
  -8  -9  10       53.24       61.85      8.72 o
  -7  -9  10      272.55      268.46      9.63 o
  -6  -9  10       12.35        5.51     13.09 o
  -5  -9  10        0.61       -0.53     16.71 o
  -4  -9  10      378.88      316.79     21.13 o
  -3  -9  10       76.54       52.30     17.53 o
  -2  -9  10       64.03       60.83     17.25 o
  -1  -9  10      144.19      164.99     19.09 o
   0  -9  10        3.09       -6.82     15.99 o
   1  -9  10        1.19       -4.35     12.20 o
   2  -9  10       32.71       30.29     12.25 o
   3  -9  10      106.99      110.92     22.16 o
   4  -9  10      134.47      143.82     24.86 o
   5  -9  10        0.97       14.93     21.81 o
   6  -9  10       13.45       16.41     25.25 o
   7  -9  10       19.84       11.10     25.62 o
 -14  -8  10       11.71       10.35     27.02 o
 -13  -8  10        1.50       -3.79     25.36 o
 -12  -8  10       30.84       40.80     12.78 o
 -11  -8  10        0.12       -2.93     11.72 o
 -10  -8  10       23.26        2.69     23.75 o
  -9  -8  10        4.27        5.56     21.15 o
  -8  -8  10      616.59      616.40     32.30 o
  -7  -8  10        0.81       -9.39     13.40 o
  -6  -8  10      121.01      110.34      9.46 o
  -5  -8  10      652.40      552.13      9.09 o
  -4  -8  10      751.30      679.83     22.61 o
  -3  -8  10      130.43      122.62      6.64 o
  -2  -8  10      752.84      775.35     25.55 o
  -1  -8  10       25.31       17.79      2.92 o
   0  -8  10      240.16      231.78     10.19 o
   1  -8  10       60.48       54.74      7.05 o
   2  -8  10      245.25      230.42      9.82 o
   3  -8  10     1113.88     1121.57     28.55 o
   4  -8  10       51.64       47.35     11.03 o
   5  -8  10      162.70      165.16     13.13 o
   6  -8  10       42.18       55.77     12.78 o
   7  -8  10        3.32       -1.72     14.19 o
   8  -8  10        0.56       18.54     25.08 o
 -15  -7  10        3.62        6.10     19.89 o
 -14  -7  10       31.37       31.92     16.22 o
 -13  -7  10        0.58       -0.39     13.89 o
 -12  -7  10        4.88       -1.25     12.83 o
 -11  -7  10       20.79       25.84     12.34 o
 -10  -7  10       28.56       14.64     11.76 o
  -9  -7  10        9.10       -2.27     10.32 o
  -8  -7  10      103.27      116.41     13.90 o
  -7  -7  10      505.17      471.59     25.64 o
  -6  -7  10       92.32      123.72      9.21 o
  -5  -7  10       11.67        9.14      3.40 o
  -4  -7  10      582.65      496.70      4.40 o
  -3  -7  10      220.53      184.34      5.13 o
  -2  -7  10        3.34        4.89      5.50 o
  -1  -7  10      598.39      544.26     20.99 o
   0  -7  10      108.26      103.33      4.41 o
   1  -7  10      664.73      692.56     30.10 o
   2  -7  10        6.33       -4.09      6.11 o
   3  -7  10        0.08       -1.72      6.99 o
   4  -7  10       34.14       28.72      7.94 o
   5  -7  10      399.30      407.68     15.13 o
   6  -7  10       13.94        9.79     12.04 o
   7  -7  10       16.93       17.36     12.57 o
   8  -7  10       32.13       34.70     15.95 o
   9  -7  10        0.00       -2.12     14.95 o
  10  -7  10        0.18       10.21     21.31 o
 -15  -6  10        0.16       -1.03     20.98 o
 -14  -6  10       15.64       22.22     19.48 o
 -13  -6  10        9.98       26.24     14.52 o
 -12  -6  10       15.98       15.35     14.20 o
 -11  -6  10       15.97       20.35     12.97 o
 -10  -6  10       38.67       19.64     12.38 o
  -9  -6  10        2.29        6.75     10.73 o
  -8  -6  10        4.26        2.58      8.66 o
  -7  -6  10      139.37      154.33     10.86 o
  -6  -6  10     1465.22     1385.94     14.88 o
  -5  -6  10        0.18       -1.87      3.55 o
  -4  -6  10      115.13       85.67      4.46 o
  -3  -6  10      471.68      470.12     15.10 o
  -2  -6  10       17.77        9.44      4.68 o
  -1  -6  10      539.65      544.55     19.38 o
   0  -6  10        7.35        8.12      3.50 o
   1  -6  10        0.00        1.81      4.07 o
   2  -6  10       33.16       35.08      3.47 o
   3  -6  10        4.71       14.95      6.14 o
   4  -6  10        2.11       -3.27      6.65 o
   5  -6  10      467.41      472.88     25.09 o
   6  -6  10      131.52      118.86     13.24 o
   7  -6  10        1.01       -0.51     12.44 o
   8  -6  10      166.13      170.63     27.89 o
   9  -6  10       16.93       26.65     14.88 o
  10  -6  10       13.60       27.84     19.37 o
  11  -6  10        0.06       -6.10     20.60 o
 -14  -5  10       27.15       37.95     21.04 o
 -13  -5  10        4.55        8.21     14.52 o
 -12  -5  10       20.96       21.53     14.44 o
 -11  -5  10        0.05       -4.02     12.86 o
 -10  -5  10      123.62      143.57     13.84 o
  -9  -5  10      444.23      310.12     13.94 o
  -8  -5  10        3.68        2.88      9.21 o
  -7  -5  10       71.46       52.68      4.10 o
  -6  -5  10      243.25      260.18     12.75 o
  -5  -5  10      310.85      352.35      5.17 o
  -4  -5  10        2.09       -0.93      4.17 o
  -3  -5  10      547.07      533.35     10.85 o
  -2  -5  10      113.90      116.76      5.17 o
  -1  -5  10      289.82      288.39      8.00 o
   0  -5  10      122.01      143.47     13.83 o
   1  -5  10       95.10       95.59      2.67 o
   2  -5  10       49.60       57.13      3.70 o
   3  -5  10      256.92      280.17      7.95 o
   4  -5  10      208.51      195.17     11.94 o
   5  -5  10        4.58        4.94      6.67 o
   6  -5  10        0.06        0.27      7.23 o
   7  -5  10      290.25      262.36     14.64 o
   8  -5  10       72.81       68.23     14.00 o
   9  -5  10       20.22        9.92     17.33 o
  10  -5  10        0.87        5.38     17.96 o
  11  -5  10        9.79       24.50     21.73 o
  12  -5  10        4.86       11.52     23.06 o
 -14  -4  10       40.97       37.66     24.39 o
 -13  -4  10        0.75        7.32     19.38 o
 -12  -4  10       39.99       25.68     14.92 o
 -11  -4  10      435.39      391.18     17.17 o
 -10  -4  10       19.59       15.25     14.41 o
  -9  -4  10        0.18        1.99     10.84 o
  -8  -4  10        0.57        9.76      9.70 o
  -7  -4  10      290.43      236.62     19.38 o
  -6  -4  10      430.84      447.22     11.24 o
  -5  -4  10       99.51       82.78      3.44 o
  -4  -4  10      851.69      998.26     19.17 o
  -3  -4  10      273.39      234.78      4.96 o
  -2  -4  10       24.89       18.26      3.35 o
  -1  -4  10      824.94      789.05     17.96 o
   0  -4  10     1321.85     1336.38     34.60 o
   1  -4  10     1961.60     1950.67     11.18 o
   2  -4  10      306.86      318.89      5.67 o
   3  -4  10      244.12      233.85      6.21 o
   4  -4  10       16.75       13.96      5.48 o
   5  -4  10       30.90       37.08      6.25 o
   6  -4  10      490.16      504.74     14.36 o
   7  -4  10      129.22      105.74      8.06 o
   8  -4  10        1.49        2.63     12.96 o
   9  -4  10      110.40      102.13     19.10 o
  10  -4  10        2.32       35.22     19.97 o
  11  -4  10        6.17       14.96     20.09 o
  12  -4  10       30.45       21.68     22.26 o
 -14  -3  10       37.11       34.76     25.48 o
 -13  -3  10       32.75       22.47     22.18 o
 -12  -3  10        8.65       14.05     19.83 o
 -11  -3  10       61.48       67.20     13.52 o
 -10  -3  10        1.63        2.58     12.56 o
  -9  -3  10      111.46      119.27     12.52 o
  -8  -3  10     1456.89     1588.75     21.13 o
  -7  -3  10       53.58       39.51      9.40 o
  -6  -3  10        0.03        6.71      4.74 o
  -5  -3  10       27.48       20.77      4.40 o
  -4  -3  10      145.31      153.20      5.71 o
  -3  -3  10     6936.72     7530.26     35.57 o
  -2  -3  10       12.77       44.22      3.25 o
  -1  -3  10     1387.44     1443.99     10.50 o
   0  -3  10       24.88       46.29      3.02 o
   1  -3  10     3445.02     3732.99     22.15 o
   2  -3  10     1418.21     1504.97     35.28 o
   3  -3  10       53.22       33.92      3.55 o
   4  -3  10      121.45      130.26      7.80 o
   5  -3  10       16.65       24.62      7.65 o
   6  -3  10       42.37       48.90     10.16 o
   7  -3  10       39.71       56.21     11.72 o
   8  -3  10      106.05      112.47     13.37 o
   9  -3  10        0.01       10.97     17.57 o
  10  -3  10       90.77       92.99     19.23 o
  11  -3  10       76.06       80.58     20.47 o
  12  -3  10        2.47       27.39     23.38 o
  13  -3  10        9.64       40.54     24.30 o
 -13  -2  10       46.98       73.52     23.92 o
 -12  -2  10        8.53       23.46     22.27 o
 -11  -2  10        5.62       -4.87     19.20 o
 -10  -2  10       20.53       -0.78     12.30 o
  -9  -2  10       21.15       41.43     21.17 o
  -8  -2  10     1172.68     1245.15     20.80 o
  -7  -2  10      128.11      119.68     10.31 o
  -6  -2  10      353.32      327.61     11.24 o
  -5  -2  10      250.40      271.92     10.44 o
  -4  -2  10      204.96      175.39      5.20 o
  -3  -2  10     1957.81     2152.58     19.88 o
  -2  -2  10     1411.71     1300.83     14.53 o
  -1  -2  10      149.80      120.62      2.75 o
   0  -2  10     1100.93     1234.83     13.85 o
   1  -2  10      306.63      248.45      4.58 o
   2  -2  10      347.06      327.00      5.29 o
   3  -2  10      504.71      606.22      6.26 o
   4  -2  10      164.05      182.80      5.99 o
   5  -2  10        0.05        0.52      5.18 o
   6  -2  10       96.67      119.79     13.01 o
   7  -2  10     1278.94     1233.32     18.97 o
   8  -2  10      207.77      203.96     17.75 o
   9  -2  10      120.07      107.23     18.03 o
  10  -2  10      109.47      119.52     19.81 o
  11  -2  10        0.69        4.93     17.64 o
  12  -2  10       60.67       61.93     20.52 o
  13  -2  10       38.42       42.33     21.98 o
 -13  -1  10       45.00       54.90     25.72 o
 -12  -1  10        2.93       15.58     21.08 o
 -11  -1  10        2.12       -3.77     19.92 o
 -10  -1  10        0.13       -6.51     12.28 o
  -9  -1  10       26.68       47.05     11.48 o
  -8  -1  10      157.60      153.78     11.92 o
  -7  -1  10       71.15       81.76     10.20 o
  -6  -1  10       29.93       22.15      8.42 o
  -5  -1  10       91.27       95.08      8.23 o
  -4  -1  10      602.71      510.90      8.17 o
  -3  -1  10     2695.07     2751.61     15.21 o
  -2  -1  10      976.40      924.42      6.94 o
  -1  -1  10      172.64      164.01      4.85 o
   0  -1  10      100.53       63.66      4.00 o
   1  -1  10     2216.44     2118.67     17.26 o
   2  -1  10     1333.00     1504.35     24.80 o
   3  -1  10     1322.29     1320.10     13.42 o
   4  -1  10        3.99        0.71      3.54 o
   5  -1  10      266.11      251.80      6.90 o
   6  -1  10      164.33      187.18      7.51 o
   7  -1  10      411.00      416.72     12.99 o
   8  -1  10       19.94       24.75     14.58 o
   9  -1  10      118.38      118.28     18.10 o
  10  -1  10       61.30       65.43     18.86 o
  11  -1  10        0.01       23.62     17.74 o
  12  -1  10      111.35      141.46     22.33 o
  13  -1  10       34.97       30.18     24.68 o
 -12   0  10        0.04       31.97     25.02 o
 -11   0  10        9.32       27.92     21.48 o
 -10   0  10       10.58       10.65     18.13 o
  -9   0  10      113.14      147.42     11.86 o
  -8   0  10      235.85      209.45     12.30 o
  -7   0  10      648.63      729.78     43.10 o
  -6   0  10       11.18       -2.38      8.98 o
  -5   0  10       16.93        5.34      7.57 o
  -4   0  10      117.80      142.41     14.60 o
  -3   0  10       50.31       62.10      7.09 o
  -2   0  10     1620.58     1591.91     20.61 o
  -1   0  10     5307.01     5239.70     22.91 o
   0   0  10     1235.96     1117.89     13.35 o
   1   0  10      660.54      578.30     16.26 o
   2   0  10        0.74        5.92      3.33 o
   3   0  10     1119.03     1198.57     14.86 o
   4   0  10      283.85      278.08     10.81 o
   5   0  10      109.82      111.23      6.14 o
   6   0  10      487.34      450.32     11.22 o
   7   0  10      193.52      209.82     10.02 o
   8   0  10      733.74      711.74     22.21 o
   9   0  10       46.67       32.53     15.64 o
  10   0  10       64.91       97.93     20.21 o
  11   0  10       24.98       34.32     21.12 o
  12   0  10        0.38       11.75     18.50 o
  13   0  10        2.84       46.19     24.39 o
  14   0  10       33.29       65.88     26.66 o
 -12   1  10       28.41       43.72     25.64 o
 -11   1  10        1.16       37.77     22.95 o
 -10   1  10      975.47      984.05     34.79 o
  -9   1  10       51.34       55.49     20.97 o
  -8   1  10      399.01      461.79     42.63 o
  -7   1  10      119.18      127.19     14.97 o
  -6   1  10       37.25       54.33     13.58 o
  -5   1  10      283.89      281.50      9.98 o
  -4   1  10      440.22      471.97     33.17 o
  -3   1  10        0.57        4.25      9.66 o
  -2   1  10     1798.53     1869.79     67.06 o
  -1   1  10        2.64       -2.35      4.98 o
   0   1  10        0.51       -0.59      4.06 o
   1   1  10      987.87      780.68     11.39 o
   2   1  10     2042.03     2300.18     25.62 o
   3   1  10       35.04       43.22      3.37 o
   4   1  10       42.89       43.51      4.64 o
   5   1  10       61.73       47.04      5.42 o
   6   1  10       49.21       75.92      8.77 o
   7   1  10       45.64       39.34      6.94 o
   8   1  10        1.28        9.28      9.50 o
   9   1  10       72.62       68.46     10.82 o
  10   1  10       88.48      110.65     18.39 o
  11   1  10       11.79       14.13     20.45 o
  12   1  10        1.32        6.27     21.24 o
  13   1  10       49.00       71.52     23.75 o
  14   1  10       90.61       79.06     25.45 o
 -11   2  10        6.87       13.18     21.67 o
 -10   2  10      121.35      133.17     22.55 o
  -9   2  10       11.33       13.61     22.47 o
  -8   2  10       47.15       46.70     19.75 o
  -7   2  10        0.68        3.38      9.19 o
  -6   2  10     1412.79     1509.63     81.32 o
  -5   2  10        0.02        4.55      7.44 o
  -4   2  10      720.02      709.33     12.93 o
  -3   2  10      947.87     1065.96     23.41 o
  -2   2  10        0.11        2.78      5.54 o
  -1   2  10       13.08       -0.33      5.93 o
   0   2  10      209.28      169.69      6.39 o
   1   2  10     5351.81     5677.21     33.70 o
   2   2  10     1062.48     1251.43     14.71 o
   3   2  10       98.47      133.26     10.32 o
   4   2  10       81.50       74.20      7.73 o
   5   2  10       13.18        8.12      8.66 o
   6   2  10        1.05        0.42      8.00 o
   7   2  10       70.18       32.76      8.77 o
   8   2  10        0.41       -8.92      9.20 o
   9   2  10      729.90      637.59     14.38 o
  10   2  10       29.42        3.87      9.56 o
  11   2  10        0.01       -7.98     10.50 o
  12   2  10        3.06        7.01     19.80 o
  13   2  10        2.97        6.65     12.38 o
  14   2  10        8.98       34.79     16.09 o
 -11   3  10        3.18       15.17     22.69 o
 -10   3  10        0.31        3.17     24.63 o
  -9   3  10       32.30       34.44     19.62 o
  -8   3  10       73.47       59.55     21.30 o
  -7   3  10      168.92      134.38     21.14 o
  -6   3  10       54.25       75.29     20.17 o
  -5   3  10      137.24      138.35      8.75 o
  -4   3  10      116.82      147.59     15.55 o
  -3   3  10        1.78       -1.27     13.81 o
  -2   3  10      584.57      533.84     13.09 o
  -1   3  10       13.94       19.03      6.69 o
   0   3  10     1009.94      899.62     10.61 o
   1   3  10      134.07      153.17      5.53 o
   2   3  10       45.54       44.14      9.06 o
   3   3  10      243.68      262.47     10.38 o
   4   3  10    11013.56    11336.44    194.40 o
   5   3  10      595.98      535.79     26.46 o
   6   3  10      677.60      808.86      9.03 o
   7   3  10      111.12      127.75      7.09 o
   8   3  10       19.13       15.07     10.26 o
   9   3  10      129.17      104.46     10.85 o
  10   3  10       86.13       73.13     12.07 o
  11   3  10       94.72       98.70     10.21 o
  12   3  10       53.59       39.95     10.99 o
  13   3  10      281.91      269.36     12.59 o
  14   3  10       35.99       40.13     11.08 o
  15   3  10       17.71       25.85     11.65 o
 -10   4  10        2.61       -0.84     25.44 o
  -9   4  10        0.27       -8.00     19.74 o
  -8   4  10       41.05       25.28     21.11 o
  -7   4  10       17.22        5.42     17.72 o
  -6   4  10        3.89        5.76     13.26 o
  -5   4  10        0.22        1.83      7.26 o
  -4   4  10       99.11       91.94     16.90 o
  -3   4  10        0.14       -5.82     13.33 o
  -2   4  10        0.16        8.22      9.76 o
  -1   4  10       66.50       58.57      9.51 o
   0   4  10       14.07        1.30      4.21 o
   1   4  10      386.24      386.19     14.49 o
   2   4  10     2605.43     2472.38     13.54 o
   3   4  10       26.25        2.05      5.98 o
   4   4  10      583.57     1003.69     16.64 o
   5   4  10     1191.23      987.20     25.70 o
   6   4  10       33.59       30.01      4.86 o
   7   4  10      423.07      503.68     10.95 o
   8   4  10     1208.58     1237.08     26.88 o
   9   4  10      224.78      241.58     12.32 o
  10   4  10        0.31       -1.69     10.65 o
  11   4  10      277.40      210.96     22.42 o
  12   4  10       50.27       39.58     11.37 o
  13   4  10       24.77       39.69     13.33 o
  14   4  10        0.02        8.05     12.44 o
  15   4  10       11.10       26.35     13.58 o
  -9   5  10      112.35      114.73     26.68 o
  -8   5  10       25.45        9.66     23.89 o
  -7   5  10       11.61       12.53     23.09 o
  -6   5  10      234.04      247.17     22.22 o
  -5   5  10       70.26       97.20      8.01 o
  -4   5  10       55.50       58.69     16.73 o
  -3   5  10       64.03       62.98     15.48 o
  -2   5  10       10.45       44.93     11.58 o
  -1   5  10      482.27      531.09     14.57 o
   0   5  10      578.46      623.67     11.37 o
   1   5  10      213.48      199.13      5.24 o
   2   5  10        2.66        3.06      5.43 o
   3   5  10      265.40      415.61      8.55 o
   4   5  10      559.49      518.48     19.83 o
   5   5  10      126.86      112.99     10.25 o
   6   5  10      123.68      109.18      7.02 o
   7   5  10      389.86      357.36     11.39 o
   8   5  10      551.86      507.36     13.91 o
   9   5  10      100.87       86.02     11.45 o
  10   5  10       35.56       22.26     10.91 o
  11   5  10      240.78      205.15     14.23 o
  12   5  10       40.62       33.63     11.75 o
  13   5  10       14.24       17.21     12.49 o
  14   5  10       31.56       16.81     13.39 o
  15   5  10       29.60       31.68     13.29 o
  16   5  10        1.62      -21.21     21.21 o
  -9   6  10       30.41       22.15     22.43 o
  -8   6  10       32.87       45.00     22.95 o
  -7   6  10       30.35       25.10     19.33 o
  -6   6  10       80.59      149.22     24.23 o
  -5   6  10        7.51       28.52     18.32 o
  -4   6  10       12.10       19.70     16.99 o
  -3   6  10        3.86       23.45     18.90 o
  -2   6  10        9.77        2.48     11.90 o
  -1   6  10      629.26      548.18     43.02 o
   0   6  10     1365.17     1201.55     64.04 o
   1   6  10      137.62      144.57      6.21 o
   2   6  10       30.55       29.28      8.87 o
   3   6  10      118.55      136.04      6.91 o
   4   6  10       46.16       48.48      6.32 o
   5   6  10       12.24        6.15     10.26 o
   6   6  10      346.96      302.34     12.49 o
   7   6  10       98.70       56.81      4.46 o
   8   6  10       31.07       10.90      5.57 o
   9   6  10       16.31       15.20      6.36 o
  10   6  10      362.53      464.31     16.46 o
  11   6  10      167.77      180.77     12.80 o
  12   6  10        7.69       -2.54     11.24 o
  13   6  10        8.65       -1.80     13.07 o
  14   6  10        3.45       -2.24     13.14 o
  15   6  10       26.47       31.98     13.78 o
  16   6  10        0.17       17.33     17.97 o
  -8   7  10        3.98        9.70     21.99 o
  -7   7  10      102.35      112.06     23.04 o
  -6   7  10       30.76       60.07     23.89 o
  -5   7  10       41.54       69.33     22.08 o
  -4   7  10       53.20       30.48     20.43 o
  -3   7  10      354.40      294.41     22.34 o
  -2   7  10       59.52       57.88     13.49 o
  -1   7  10      228.48      237.02      9.54 o
   0   7  10      313.81      290.12     17.25 o
   1   7  10      661.91      604.58      9.66 o
   2   7  10      245.04      194.14     18.03 o
   3   7  10       48.49       40.80      5.78 o
   4   7  10       77.90       80.08      3.84 o
   5   7  10      596.64      688.25     20.11 o
   6   7  10        0.36        0.80     10.22 o
   7   7  10      106.61       32.08     10.85 o
   8   7  10       55.01       60.00     11.96 o
   9   7  10       54.88       87.54     12.48 o
  10   7  10       51.96       47.35     14.25 o
  11   7  10      506.56      457.16     19.01 o
  12   7  10       91.85       72.81     13.43 o
  13   7  10        5.43        1.09     12.70 o
  14   7  10       18.73       20.30     13.09 o
  15   7  10        0.39        1.60     12.80 o
  16   7  10        5.72       10.70     20.47 o
  17   7  10        4.07        8.42     22.95 o
  -7   8  10       10.28       13.27     25.91 o
  -6   8  10        2.94        6.11     21.34 o
  -5   8  10      263.97      268.26     28.94 o
  -4   8  10       76.31      124.71     22.58 o
  -3   8  10        1.87       -3.37     20.86 o
  -2   8  10      313.34      230.35     24.71 o
  -1   8  10      460.94      402.38     16.58 o
   0   8  10     2085.46     1869.72    195.74 o
   1   8  10      197.62      149.05     18.56 o
   2   8  10      165.98      234.96      9.47 o
   3   8  10        3.46        8.44      6.51 o
   4   8  10        3.73       14.92      5.20 o
   5   8  10      503.02      424.91      6.11 o
   6   8  10       14.93       39.48     11.22 o
   7   8  10      174.07      239.16     13.83 o
   8   8  10       59.60       54.94     11.89 o
   9   8  10       12.54       26.22     22.38 o
  10   8  10       78.49       75.76     15.48 o
  11   8  10      220.69      176.68     16.60 o
  12   8  10       19.95       31.86     12.84 o
  13   8  10       18.44       22.00     12.95 o
  14   8  10       14.38       11.27     15.35 o
  15   8  10        5.21       11.64     14.84 o
  16   8  10       19.56       21.37     20.76 o
  17   8  10        8.70       18.19     22.67 o
  -6   9  10        9.81       31.50     27.06 o
  -5   9  10       61.28       80.21     27.01 o
  -4   9  10      106.30       87.40     25.98 o
  -3   9  10       37.63       20.57     22.11 o
  -2   9  10       99.15      131.74     25.47 o
  -1   9  10       77.05       72.11     19.22 o
   0   9  10        1.07       10.67      5.29 o
   1   9  10        0.19       29.90     20.69 o
   2   9  10       38.45       56.30     10.04 o
   3   9  10      181.11      204.98      9.85 o
   4   9  10      112.01      137.02      8.10 o
   5   9  10       38.18       17.92      6.25 o
   6   9  10        0.75        2.80      5.62 o
   7   9  10      128.05      201.66     13.93 o
   8   9  10       13.38       16.61     14.52 o
   9   9  10      113.33      139.07     15.76 o
  10   9  10      223.66      245.73     17.21 o
  11   9  10      130.07      148.93     16.30 o
  12   9  10       31.00       71.43     14.20 o
  13   9  10       21.63        7.98     13.17 o
  14   9  10       20.71       23.08     12.67 o
  15   9  10       10.88       34.68     14.94 o
  16   9  10       54.22       52.19     21.05 o
  17   9  10       21.71       20.53     22.80 o
  -5  10  10       82.79       88.95     27.28 o
  -4  10  10       50.56       44.60     25.79 o
  -3  10  10       51.60       26.96     21.70 o
  -2  10  10       16.52       -6.35     22.82 o
  -1  10  10       36.63       39.37     15.01 o
   0  10  10       37.13       34.83     22.14 o
   1  10  10      103.64      155.00     13.42 o
   2  10  10      158.54      113.17     16.00 o
   3  10  10        1.42       13.04     13.39 o
   4  10  10      103.17       90.21      8.82 o
   5  10  10       16.46        2.15      7.44 o
   6  10  10        0.19       -7.08      7.08 o
   7  10  10        9.85       -3.10     16.04 o
   8  10  10      876.21      943.42     22.10 o
   9  10  10     1005.15     1091.44     24.21 o
  10  10  10      807.42      765.93     73.53 o
  11  10  10      166.10      176.30     15.96 o
  12  10  10       30.67       30.15     14.58 o
  13  10  10       44.81       39.69     14.14 o
  14  10  10        0.00      -10.26     13.92 o
  15  10  10        1.57       -1.59     14.65 o
  16  10  10        0.59        9.33     20.13 o
  -4  11  10       22.84       32.41     22.88 o
  -3  11  10       17.58        3.65     26.41 o
  -2  11  10       71.27       92.57     27.21 o
  -1  11  10        8.62       -1.27     24.94 o
   0  11  10      146.86      116.52     22.13 o
   1  11  10       56.22       91.94     12.90 o
   2  11  10      418.05      519.10     16.22 o
   3  11  10       73.68      111.26     11.53 o
   4  11  10      153.25      171.59     10.86 o
   5  11  10        7.66        2.47      8.44 o
   6  11  10      239.91      229.53     17.40 o
   7  11  10      131.56      126.33     17.51 o
   8  11  10      912.01      921.88     27.64 o
   9  11  10        0.81       -2.89     15.01 o
  10  11  10        4.02        2.00     14.23 o
  11  11  10        7.45        7.07     13.61 o
  12  11  10       16.72        4.94     14.48 o
  13  11  10       25.90       10.55     13.12 o
  14  11  10        1.18        1.92     13.96 o
  15  11  10        1.27      -10.91     13.78 o
  -3  12  10        5.75      -11.28     22.33 o
  -2  12  10       10.46       -2.28     27.22 o
  -1  12  10       33.86       43.86     26.94 o
   0  12  10      143.69      175.24     24.65 o
   1  12  10       16.14       23.17     12.62 o
   2  12  10       66.13       81.01     13.12 o
   3  12  10      133.35       97.39     17.29 o
   4  12  10       55.34       43.51     10.74 o
   5  12  10       41.29       66.21     14.02 o
   6  12  10        1.60       -1.51      9.24 o
   7  12  10      133.46      135.43     22.84 o
   8  12  10       38.21       36.54     14.43 o
   9  12  10       65.98       80.22     14.88 o
  10  12  10        0.08        5.34     14.01 o
  11  12  10       55.10       80.76     14.76 o
  12  12  10        5.33        9.64     14.05 o
  13  12  10        6.69       15.10     14.39 o
  14  12  10       25.11       23.80     15.25 o
  15  12  10       29.57       23.45     26.09 o
  -2  13  10       16.69        4.90     26.29 o
  -1  13  10        2.94       -9.33     26.73 o
   0  13  10       29.68       44.54     22.53 o
   1  13  10        2.35      -10.29     13.57 o
   2  13  10        7.95        1.91     13.08 o
   3  13  10       20.59       29.04     12.45 o
   4  13  10       52.33       38.87     15.70 o
   5  13  10        2.18        4.68     10.48 o
   6  13  10        8.83       10.82     18.39 o
   7  13  10        0.13      -10.00     21.04 o
   8  13  10        2.41        6.63     21.60 o
   9  13  10       70.97       95.16     15.91 o
  10  13  10       26.35       37.60     15.32 o
  11  13  10       37.27       22.25     15.05 o
  12  13  10       53.77       73.39     15.24 o
  13  13  10        1.18        1.17     14.63 o
  14  13  10        2.78       17.20     25.05 o
   0  14  10       13.59       -4.76     26.01 o
   1  14  10        0.16        2.27     14.18 o
   2  14  10       17.83        7.53     13.75 o
   3  14  10        9.21       23.72     19.79 o
   4  14  10        8.72       28.57     21.14 o
   5  14  10      149.13      133.17     23.10 o
   6  14  10        3.29        7.84     18.92 o
   7  14  10       24.59       17.22     21.20 o
   8  14  10        0.86       -7.64     21.12 o
   9  14  10        9.94       -0.85     19.47 o
  10  14  10        2.57      -12.72     15.57 o
  11  14  10        0.11       -8.90     15.76 o
  12  14  10       16.19       16.26     15.26 o
  13  14  10       23.36       30.93     23.69 o
  14  14  10       64.94       50.62     24.88 o
   2  15  10        0.97        9.10     23.34 o
   3  15  10        5.35       10.41     22.93 o
   4  15  10        0.98        9.77     21.76 o
   5  15  10        0.10       -1.35     19.55 o
   6  15  10       45.45       20.40     19.45 o
   7  15  10        2.66       16.78     19.35 o
   8  15  10        3.75       -7.52     19.92 o
   9  15  10        5.20        7.37     22.58 o
  10  15  10       46.03       41.11     21.29 o
  11  15  10        5.44       -5.61     21.33 o
  12  15  10        0.86      -14.23     25.29 o
  13  15  10       69.58      102.32     25.82 o
   2  16  10        8.27       -2.68     23.53 o
   3  16  10       11.18       20.78     21.29 o
   4  16  10        2.20        7.17     21.53 o
   5  16  10       11.16       31.01     21.03 o
   6  16  10        8.47       -1.11     20.71 o
   7  16  10        0.72      -15.52     20.57 o
   8  16  10       19.02       12.16     21.75 o
   9  16  10        1.07       -5.59     23.49 o
  10  16  10        5.88       -3.99     23.27 o
  11  16  10        2.89        1.56     24.61 o
  12  16  10        7.56      -16.44     26.36 o
  13  16  10        7.33       -9.72     26.06 o
   4  17  10        7.40       13.88     24.85 o
   5  17  10        3.39       11.51     24.04 o
   6  17  10        7.04       12.76     21.47 o
   7  17  10       22.24       16.64     21.63 o
   8  17  10        0.55       -4.97     24.08 o
   9  17  10        0.51       -1.64     21.73 o
  10  17  10        6.32       32.40     25.73 o
  11  17  10       27.89       30.96     26.48 o
  -6 -15  11        1.48        2.53     25.99 o
  -5 -15  11        0.03       -4.05     26.16 o
  -4 -15  11        4.43        1.29     26.88 o
  -3 -15  11        0.80       -1.00     24.91 o
  -9 -14  11       16.12        7.48     32.06 o
  -8 -14  11        1.89       22.48     30.78 o
  -7 -14  11        4.10       22.87     30.24 o
  -6 -14  11        0.17       18.31     25.18 o
  -5 -14  11        0.01       14.03     24.70 o
  -4 -14  11        4.52        0.20     23.47 o
  -3 -14  11        2.47        2.74     22.97 o
  -2 -14  11        1.11       -8.37     22.60 o
 -13 -13  11        4.37        2.43     23.93 o
 -12 -13  11        4.89        2.63     19.97 o
 -11 -13  11       18.04        2.90     21.16 o
 -10 -13  11       23.39       40.53     16.64 o
  -9 -13  11        1.19        1.21     15.33 o
  -8 -13  11       15.38       16.78     14.25 o
  -7 -13  11        1.31       -2.99     13.82 o
  -6 -13  11       12.92        6.51     23.60 o
  -5 -13  11       15.42        1.52     24.92 o
  -4 -13  11       12.06       -0.12     23.25 o
  -3 -13  11        0.78      -22.84     22.84 o
  -2 -13  11       15.79        4.43     21.30 o
  -1 -13  11        1.99       -6.97     14.89 o
   0 -13  11       38.79       50.45     24.96 o
 -13 -12  11        0.25        1.36     22.54 o
 -12 -12  11       16.54       21.41     15.74 o
 -11 -12  11        1.63      -10.66     15.76 o
 -10 -12  11        5.94       17.13     16.63 o
  -9 -12  11        6.38       -4.96     15.41 o
  -8 -12  11       22.03       12.90     14.46 o
  -7 -12  11        0.08        6.28     13.70 o
  -6 -12  11       21.97       27.95     13.16 o
  -5 -12  11      183.77      149.49     26.17 o
  -4 -12  11        6.86       -2.75     21.92 o
  -3 -12  11        3.46      -10.28     22.55 o
  -2 -12  11        0.01      -11.07     21.15 o
  -1 -12  11       27.68        9.80     20.52 o
   0 -12  11        5.47       -0.10     13.81 o
   1 -12  11        8.51       18.50     22.75 o
   2 -12  11        9.11        7.59     25.77 o
 -13 -11  11        5.97        9.95     17.19 o
 -12 -11  11        4.82       -2.65     17.68 o
 -11 -11  11       13.08        9.67     15.68 o
 -10 -11  11       63.96       68.14     15.67 o
  -9 -11  11      113.48      119.10     16.10 o
  -8 -11  11        0.09        1.16     14.46 o
  -7 -11  11       15.54       28.05     14.42 o
  -6 -11  11      171.38      188.91     16.16 o
  -5 -11  11       28.97       22.06     12.61 o
  -4 -11  11      105.19      144.44     22.81 o
  -3 -11  11      133.54      114.74     20.91 o
  -2 -11  11       19.62       10.30     19.50 o
  -1 -11  11       49.45       52.15     19.16 o
   0 -11  11       11.71        1.61     13.46 o
   1 -11  11        6.03        3.42     13.77 o
   2 -11  11        6.75        6.16     23.28 o
   3 -11  11        5.08       -4.17     19.76 o
   4 -11  11       50.20       50.79     28.18 o
 -14 -10  11       47.90       64.86     33.28 o
 -13 -10  11        3.76       -5.66     30.67 o
 -12 -10  11       74.43       68.61     17.28 o
 -11 -10  11       59.37       66.40     16.14 o
 -10 -10  11        8.65        1.74     14.70 o
  -9 -10  11       20.37       17.22     15.60 o
  -8 -10  11       10.93       17.37     14.53 o
  -7 -10  11        3.32        4.32     13.55 o
  -6 -10  11      361.02      342.91     22.65 o
  -5 -10  11      138.53      101.84     13.63 o
  -4 -10  11       28.20       27.37     19.98 o
  -3 -10  11       94.76       81.47     20.08 o
  -2 -10  11       43.19       40.74     19.43 o
  -1 -10  11       28.56       34.39     18.25 o
   0 -10  11      986.32     1005.13     28.97 o
   1 -10  11       47.03       35.77     12.40 o
   2 -10  11        0.03       -0.87     11.99 o
   3 -10  11       10.25       11.07     21.22 o
   4 -10  11        4.07       18.99     20.59 o
   5 -10  11       12.71       35.87     27.53 o
 -15  -9  11        6.84        7.09     30.42 o
 -14  -9  11        8.61        4.69     30.79 o
 -13  -9  11        1.64       15.30     27.04 o
 -12  -9  11        8.63       -0.10     25.75 o
 -11  -9  11        2.22       -1.01     15.72 o
 -10  -9  11        1.63       -9.71     15.27 o
  -9  -9  11        2.13       -0.89     15.89 o
  -8  -9  11       14.02       15.54     14.13 o
  -7  -9  11       89.29       88.74     13.95 o
  -6  -9  11        1.01        1.69     12.87 o
  -5  -9  11        5.57       23.18     18.80 o
  -4  -9  11      654.53      719.80     19.73 o
  -3  -9  11        0.18       -0.58     17.57 o
  -2  -9  11        1.87        8.34     17.82 o
  -1  -9  11      187.21      146.53     18.79 o
   0  -9  11       32.12       18.75     16.66 o
   1  -9  11      304.70      289.07     15.98 o
   2  -9  11      165.33      135.84     12.98 o
   3  -9  11        4.63       -2.21     22.87 o
   4  -9  11       23.29       43.32     24.46 o
   5  -9  11       33.00       87.15     26.21 o
   6  -9  11      151.65      146.10     24.71 o
 -14  -8  11       12.04       -9.36     28.95 o
 -13  -8  11        0.21       -1.34     26.88 o
 -12  -8  11       11.44       11.33     24.16 o
 -11  -8  11       63.14       61.71     24.95 o
 -10  -8  11        1.17      -17.75     25.50 o
  -9  -8  11      146.22      137.68     16.45 o
  -8  -8  11       16.24       13.44     13.56 o
  -7  -8  11       28.76        9.49     14.77 o
  -6  -8  11      146.09      199.84     18.40 o
  -5  -8  11      610.62      603.59      7.79 o
  -4  -8  11      768.68      671.83     20.82 o
  -3  -8  11       60.58       54.40      5.29 o
  -2  -8  11       48.16       45.64      6.79 o
  -1  -8  11       68.22       72.89     16.79 o
   0  -8  11       31.44       28.78      3.77 o
   1  -8  11      145.72      130.74     22.00 o
   2  -8  11      343.97      309.35      9.34 o
   3  -8  11      111.69      113.00      8.97 o
   4  -8  11       47.03       52.80     10.55 o
   5  -8  11      449.68      457.60     29.17 o
   6  -8  11       49.93       91.30     23.02 o
   7  -8  11      128.11      111.27     28.37 o
   8  -8  11        9.55        6.76     23.80 o
 -14  -7  11        6.97        8.01     26.57 o
 -13  -7  11       20.84       40.17     26.26 o
 -12  -7  11        3.99       -3.79     12.86 o
 -11  -7  11       73.07       60.73     12.40 o
 -10  -7  11        9.26        9.27     11.61 o
[truncated: 353,588 more chars]
